# Supplementary material for: Exosomes from osteoarthritic fibroblast-like synoviocytes promote cartilage ferroptosis and damage via delivering microRNA-19b-3p to target SLC7A11 in osteoarthritis
Source: Front Immunol. 2023 Aug 24;14:1181156. doi: 10.3389/fimmu.2023.1181156 (PMC10484587; doi:10.3389/fimmu.2023.1181156)
Supplement: Supplementary file 2 [file DataSheet_1.zip]

Archive with 117 entries (108 files):
- Cell viability-by CCK8/
- Cell viability-by CCK8/Fig2-CCK8.xlsx
- Cell viability-by CCK8/Fig3-CCK8 .xlsx
- Cell viability-by CCK8/Fig4-CCK8.xlsx
- Cell viability-by CCK8/Fig5-CCK8.xlsx
- Cell viability-by CCK8/Noteú║n=3 in each group&well.txt
- ELISA/
- ELISA/Fe2+ data.xlsx
- ELISA/GSH data.xlsx
- ELISA/MDA data.xlsx
- ELISA/Noteú║3 replicates.txt
- ELISA/Noteú║multiple sheets present the data in different figures.txt
- Exported images from GraphPad/
- Exported images from GraphPad/Fig1-ACSL4.jpg
- Exported images from GraphPad/Fig1-Fe.jpg
- Exported images from GraphPad/Fig1-GPX4.jpg
- Exported images from GraphPad/Fig1-GSH.jpg
- Exported images from GraphPad/Fig1-MDA.jpg
- Exported images from GraphPad/Fig1-S1-PCR.jpg
- Exported images from GraphPad/Fig1-S1-PCR2.jpg
- Exported images from GraphPad/Fig1-SLC7A11.jpg
- Exported images from GraphPad/Fig1-miR-19b-3p.jpg
- Exported images from GraphPad/Fig2-ACSL4.jpg
- Exported images from GraphPad/Fig2-CCK.jpg
- Exported images from GraphPad/Fig2-Fe.jpg
- Exported images from GraphPad/Fig2-GPX4.jpg
- Exported images from GraphPad/Fig2-GSH.jpg
- Exported images from GraphPad/Fig2-JC-1.jpg
- Exported images from GraphPad/Fig2-MDA.jpg
- Exported images from GraphPad/Fig2-PCR.jpg
- Exported images from GraphPad/Fig2-ROS.jpg
- Exported images from GraphPad/Fig2-SLC7A11.jpg
- Exported images from GraphPad/Fig3-ACSL4.jpg
- Exported images from GraphPad/Fig3-CCK.jpg
- Exported images from GraphPad/Fig3-Fe.jpg
- Exported images from GraphPad/Fig3-GPX4.jpg
- Exported images from GraphPad/Fig3-GSH.jpg
- Exported images from GraphPad/Fig3-JC-1.jpg
- Exported images from GraphPad/Fig3-MDA.jpg
- Exported images from GraphPad/Fig3-PCR.jpg
- Exported images from GraphPad/Fig3-ROS.jpg
- Exported images from GraphPad/Fig3-S2-PCR.jpg
- Exported images from GraphPad/Fig3-S2-PCR2.jpg
- Exported images from GraphPad/Fig3-SLC7A11.jpg
- Exported images from GraphPad/Fig4-ACSL4.jpg
- Exported images from GraphPad/Fig4-CCK.jpg
- Exported images from GraphPad/Fig4-Fe.jpg
- Exported images from GraphPad/Fig4-GPX4.jpg
- Exported images from GraphPad/Fig4-GSH.jpg
- Exported images from GraphPad/Fig4-JC-1.jpg
- Exported images from GraphPad/Fig4-MDA.jpg
- Exported images from GraphPad/Fig4-PCR.jpg
- Exported images from GraphPad/Fig4-ROS.jpg
- Exported images from GraphPad/Fig4-SLC7A11.jpg
- Exported images from GraphPad/Fig5-ACSL4.jpg
- Exported images from GraphPad/Fig5-CCK.jpg
- Exported images from GraphPad/Fig5-Fe.jpg
- Exported images from GraphPad/Fig5-GPX4.jpg
- Exported images from GraphPad/Fig5-GSH.jpg
- Exported images from GraphPad/Fig5-JC-1.jpg
- Exported images from GraphPad/Fig5-MDA.jpg
- Exported images from GraphPad/Fig5-PCR.jpg
- Exported images from GraphPad/Fig5-ROS.jpg
- Exported images from GraphPad/Fig5-SLC7A11.jpg
- Exported images from GraphPad/Fig6-COL2.jpg
- Exported images from GraphPad/Fig6-MMP13.jpg
- Exported images from GraphPad/Fig6-OARSI.jpg
- Exported images from GraphPad/Fig6-PCR.jpg
- Exported images from GraphPad/Fig6-S4-PCR.jpg
- Exported images from GraphPad/Fig6-S4-PCR2.jpg
- Exported images from GraphPad/Fig7-ACSL4.jpg
- Exported images from GraphPad/Fig7-Fe.jpg
- Exported images from GraphPad/Fig7-GPX4.jpg
- Exported images from GraphPad/Fig7-GSH.jpg
- Exported images from GraphPad/Fig7-MDA.jpg
- Exported images from GraphPad/Fig7-SLC7A11.jpg
- Exported images from GraphPad/Fig8.jpg
- Exported images from GraphPad/FigS1A.jpg
- Exported images from GraphPad/FigS3B.jpg
- Exported images from GraphPad/NTA.jpg
- HE staining/
- HE staining/Exo/
- HE staining/Exo/1.jpg
- HE staining/Exo/2.jpg
- HE staining/Exo/3.jpg
- HE staining/Exo/4.jpg
- HE staining/Exo/5.jpg
- HE staining/Exo/6.jpg
- HE staining/Exo+Fer-1/
- HE staining/Exo+Fer-1/1.jpg
- HE staining/Exo+Fer-1/2.jpg
- HE staining/Exo+Fer-1/3.jpg
- HE staining/Exo+Fer-1/4.jpg
- HE staining/Exo+Fer-1/5.jpg
- HE staining/Exo+Fer-1/6.jpg
- HE staining/Model/
- HE staining/Model/1.jpg
- HE staining/Model/2.jpg
- HE staining/Model/3.jpg
- HE staining/Model/4.jpg
- HE staining/Model/5.jpg
- HE staining/Model/6.jpg
- HE staining/Noteú║n=6 in each group&file.txt
- HE staining/Sham/
- HE staining/Sham/1.jpg
- HE staining/Sham/2.jpg
- HE staining/Sham/3.jpg
- HE staining/Sham/4.jpg
- HE staining/Sham/5.jpg
- HE staining/Sham/6.jpg
- HE staining/miR(-) Exo/
- HE staining/miR(-) Exo/1.jpg
- HE staining/miR(-) Exo/2.jpg
- HE staining/miR(-) Exo/3.jpg
- HE staining/miR(-) Exo/4.jpg
- HE staining/miR(-) Exo/5.jpg
- HE staining/miR(-) Exo/6.jpg
