# Supplementary material for: Exosomes from osteoarthritic fibroblast-like synoviocytes promote cartilage ferroptosis and damage via delivering microRNA-19b-3p to target SLC7A11 in osteoarthritis
Source: Front Immunol. 2023 Aug 24;14:1181156. doi: 10.3389/fimmu.2023.1181156 (PMC10484587; doi:10.3389/fimmu.2023.1181156)
Supplement: Supplementary file 2 [file DataSheet_1.zip › Cell viability-by CCK8/Fig3-CCK8 .xlsx]

## Sheet: Sheet1
Raw data
0.7818	0.7771	0.8042	0.7692	0.7629	0.7643	0.8048	0.8075	0.7811			0.1132
0.8697	0.8534	0.8525	0.7482	0.7551	0.7404	0.7419	0.7386	0.7571
0.5011	0.5026	0.4993	0.5752	0.5736	0.583	0.4757	0.4802	0.4743
0.8381	0.8642	0.855	0.7144	0.7088	0.7376	0.8918	0.894	0.9092
0.991	0.9975	0.9816	0.9174	0.9294	0.9513	0.9984	1.011	1.0356
Template
Control Exo1-1	Control Exo1-2	Control Exo1-3	Control Exo2-1	Control Exo2-2	Control Exo2-3	Control Exo3-1	Control Exo3-2	Control Exo3-3			BLK
NC(+) Exo1-1	NC(+) Exo1-2	NC(+) Exo1-3	NC(+) Exo2-1	NC(+) Exo2-2	NC(+) Exo2-3	NC(+) Exo3-1	NC(+) Exo3-2	NC(+) Exo3-3
miR(+) Exo1-1	miR(+) Exo1-2	miR(+) Exo1-3	miR(+) Exo2-1	miR(+) Exo2-2	miR(+) Exo2-3	miR(+) Exo3-1	miR(+) Exo3-2	miR(+) Exo3-3
NC(-) Exo1-1	NC(-) Exo1-2	NC(-) Exo1-3	NC(-) Exo2-1	NC(-) Exo2-2	NC(-) Exo2-3	NC(-) Exo3-1	NC(-) Exo3-2	NC(-) Exo3-3
miR(-) Exo1-1	miR(-) Exo1-2	miR(-) Exo1-3	miR(-) Exo2-1	miR(-) Exo2-2	miR(-) Exo2-3	miR(-) Exo3-1	miR(-) Exo3-2	miR(-) Exo3-3
Blanked Data
0.6787	0.672	0.6728	0.6616	0.6577	0.6374	0.6966	0.6873	0.6699			0
0.7409	0.7563	0.7388	0.6349	0.63	0.6392	0.6249	0.6225	0.6506
0.3931	0.3932	0.3772	0.4643	0.4595	0.4683	0.3665	0.3612	0.363
0.7337	0.7512	0.7329	0.6106	0.61	0.6006	0.7865	0.7815	0.7873
0.8793	0.8922	0.8591	0.8218	0.8224	0.8144	0.9073	0.9035	0.8946
