# Supplementary material for: Exosomes from osteoarthritic fibroblast-like synoviocytes promote cartilage ferroptosis and damage via delivering microRNA-19b-3p to target SLC7A11 in osteoarthritis
Source: Front Immunol. 2023 Aug 24;14:1181156. doi: 10.3389/fimmu.2023.1181156 (PMC10484587; doi:10.3389/fimmu.2023.1181156)
Supplement: Supplementary file 2 [file DataSheet_1.zip › ELISA/Fe2+ data.xlsx]

## Sheet: Fig1-Fe2+
			Fe2+检测实验报告
试剂盒名称：	Fe2+检测试剂盒
试剂盒规格：	96T
样本数量：	20		样本类型：	软骨组织
重复次数：	3
测试仪器：酶标分析仪：Rayto RT-6100 测试方法和操作步操作：详见操作说明书
检测样本对应表
	1	2	3	4	5	6	7	8	9	10	11	12
A	标品S1	标品S2	标品S3	标品S4	标品S5	标品S6
B	Control1-1	Control1-2	Control1-3	Control2-1	Control2-2	Control2-3	Control3-1	Control3-2	Control3-3
C	Control4-1	Control4-2	Control4-3	Control5-1	Control5-2	Control5-3	Control6-1	Control6-2	Control6-3
D	Control7-1	Control7-2	Control7-3	Control8-1	Control8-2	Control8-3	Control9-1	Control9-2	Control9-3	Control10-1	Control10-2	Control10-3
E	OA1-1	OA1-2	OA1-3	OA2-1	OA2-2	OA2-3	OA3-1	OA3-2	OA3-3
F	OA4-1	OA4-2	OA4-3	OA5-1	OA5-2	OA5-3	OA6-1	OA6-2	OA6-3
G	OA7-1	OA7-2	OA7-3	OA8-1	OA8-2	OA8-3	OA9-1	OA9-2	OA9-3	OA10-1	OA10-2	OA10-3
H
一、原始读数（OD值）
	1	2	3	4	5	6	7	8	9	10	11	12
A	0.042	0.135	0.344	0.667	1.329	2.248
B	0.313	0.31	0.342	0.158	0.16	0.16	0.425	0.421	0.469
C	0.596	0.583	0.607	0.217	0.212	0.221	0.409	0.395	0.425
D	0.277	0.273	0.286	0.205	0.206	0.21	0.406	0.398	0.403	0.475	0.476	0.536
E	0.351	0.351	0.362	0.599	0.603	0.614	0.541	0.512	0.548
F	0.624	0.616	0.676	0.929	0.9	0.953	0.493	0.504	0.533
G	0.905	0.943	0.961	1.032	1.037	1.07	1.007	0.967	1.007	0.83	0.839	0.856
H
二、标准曲线分析
x	0.042	0.135	0.344	0.667	1.329	2.248	OD
y	0	10	20	50	100	200	μg/L
三、浓度计算（μg/L）
	1	2	3	4	5	6	7	8	9	10	11	12
A
B	20.4793	20.2121	23.0621	6.6745	6.8526	6.8526	30.4543	30.098	34.3731
C	45.684	44.5262	46.6637	11.9292	11.4839	12.2855	29.0293	27.7824	30.4543
D	17.273	16.9167	18.0746	10.8605	10.9495	11.3058	28.7621	28.0496	28.4949	34.9074	34.9965	40.3403
E	23.8636	23.8636	24.8433	45.9512	46.3075	47.2872	40.7856	38.2028	41.409
F	48.1778	47.4653	52.8091	75.342	72.7592	77.4795	36.5106	37.4903	40.0731
G	73.2045	76.5889	78.192	84.5155	84.9608	87.8998	82.2889	78.7264	82.2889	66.5248	67.3263	68.8404
H
四、浓度归一化处理（μg/mg protein）
	1	2	3	4	5	6	7	8	9	10	11	12
A
B	2.0479	2.0212	2.3062	0.6675	0.6853	0.6853	3.0454	3.0098	3.4373
C	4.5684	4.4526	4.6664	1.1929	1.1484	1.2286	2.9029	2.7782	3.0454
D	1.7273	1.6917	1.8075	1.0861	1.095	1.1306	2.8762	2.805	2.8495	3.4907	3.4997	4.034
E	2.3864	2.3864	2.4843	4.5951	4.6308	4.7287	4.0786	3.8203	4.1409
F	4.8178	4.7465	5.2809	7.5342	7.2759	7.748	3.6511	3.749	4.0073
G	7.3205	7.6589	7.8192	8.4516	8.4961	8.79	8.2289	7.8726	8.2289	6.6525	6.7326	6.884
H

## Sheet: Fig2-Fe2+
			Fe2+检测实验报告
试剂盒名称：	Fe2+检测试剂盒
试剂盒规格：	96T
样本数量：	12		样本类型：	软骨细胞
重复次数：	3
测试仪器：酶标分析仪：Rayto RT-6100 测试方法和操作步操作：详见操作说明书
检测样本对应表
	1	2	3	4	5	6	7	8	9	10	11	12
A	标品S1	标品S2	标品S3	标品S4	标品S5	标品S6
B	Normal-1-1	Normal-1-2	Normal-1-3	Normal-2-1	Normal-2-2	Normal-2-3	Normal-3-1	Normal-3-2	Normal-3-3
C	IL-1β-1-1	IL-1β-1-2	IL-1β-1-3	IL-1β-2-1	IL-1β-2-2	IL-1β-2-3	IL-1β-3-1	IL-1β-3-2	IL-1β-3-3
D	IL-1β+Exo-1-1	IL-1β+Exo-1-2	IL-1β+Exo-1-3	IL-1β+Exo-2-1	IL-1β+Exo-2-2	IL-1β+Exo-2-3	IL-1β+Exo-3-1	IL-1β+Exo-3-2	IL-1β+Exo-3-3
E	IL-1β+Exo+Fer-1-1-1	IL-1β+Exo+Fer-1-1-2	IL-1β+Exo+Fer-1-1-3	IL-1β+Exo+Fer-1-2-1	IL-1β+Exo+Fer-1-2-2	IL-1β+Exo+Fer-1-2-3	IL-1β+Exo+Fer-1-3-1	IL-1β+Exo+Fer-1-3-2	IL-1β+Exo+Fer-1-3-3
F
G
H
一、原始读数（OD值）
	1	2	3	4	5	6	7	8	9	10	11	12
A	0.052	0.148	0.348	0.685	1.421	2.387
B	0.603	0.591	0.617	0.681	0.712	0.714	0.533	0.521	0.539
C	0.959	0.931	0.967	0.996	1.032	1.094	0.9	0.853	0.901
D	1.103	1.111	1.236	1.445	1.529	1.537	1.338	1.365	1.465
E	0.722	0.751	0.791	0.662	0.647	0.675	0.807	0.807	0.884
F	0.084	0.084	0.084	0.084	0.084	0.084	0.084	0.084	0.084
G
H
二、标准曲线分析
x	0.052	0.148	0.348	0.685	1.421	2.387	OD
y	0	10	20	50	100	200	μg/L
三、浓度计算（μg/L）
	1	2	3	4	5	6	7	8	9	10	11	12
A
B	43.4804	42.4759	44.6523	50.0097	52.6047	52.7721	37.6208	36.6163	38.1231
C	73.2807	70.9369	73.9504	76.3779	79.3915	84.5814	68.3419	64.4076	68.4256
D	85.3348	86.0044	96.468	113.963	120.995	121.664	105.006	107.266	115.637
E	53.4418	55.8693	59.2177	48.4192	47.1636	49.5074	60.557	60.557	67.0026
F
G
H
四、浓度归一化处理（μg/mg protein）
	1	2	3	4	5	6	7	8	9	10	11	12
A
B	4.348	4.2476	4.4652	5.001	5.2605	5.2772	3.7621	3.6616	3.8123
C	7.3281	7.0937	7.395	7.6378	7.9392	8.4581	6.8342	6.4408	6.8426
D	8.5335	8.6004	9.6468	11.3963	12.0995	12.1664	10.5006	10.7267	11.5637
E	5.3442	5.5869	5.9218	4.8419	4.7164	4.9507	6.0557	6.0557	6.7003
F
G
H

## Sheet: Fig3-Fe2+
			Fe2+检测实验报告
试剂盒名称：	Fe2+检测试剂盒
试剂盒规格：	96T
样本数量：	15		样本类型：	软骨细胞
重复次数：	3
测试仪器：酶标分析仪：Rayto RT-6100 测试方法和操作步操作：详见操作说明书
检测样本对应表
	1	2	3	4	5	6	7	8	9	10	11	12
A	标品S1	标品S2	标品S3	标品S4	标品S5	标品S6
B	Control Exo1-1	Control Exo1-2	Control Exo1-3	Control Exo2-1	Control Exo2-2	Control Exo2-3	Control Exo3-1	Control Exo3-2	Control Exo3-3
C	NC(+) Exo1-1	NC(+) Exo1-2	NC(+) Exo1-3	NC(+) Exo2-1	NC(+) Exo2-2	NC(+) Exo2-3	NC(+) Exo3-1	NC(+) Exo3-2	NC(+) Exo3-3
D	miR(+) Exo1-1	miR(+) Exo1-2	miR(+) Exo1-3	miR(+) Exo2-1	miR(+) Exo2-2	miR(+) Exo2-3	miR(+) Exo3-1	miR(+) Exo3-2	miR(+) Exo3-3
E	NC(-) Exo1-1	NC(-) Exo1-2	NC(-) Exo1-3	NC(-) Exo2-1	NC(-) Exo2-2	NC(-) Exo2-3	NC(-) Exo3-1	NC(-) Exo3-2	NC(-) Exo3-3
F	miR(-) Exo1-1	miR(-) Exo1-2	miR(-) Exo1-3	miR(-) Exo2-1	miR(-) Exo2-2	miR(-) Exo2-3	miR(-) Exo3-1	miR(-) Exo3-2	miR(-) Exo3-3
G
H
一、原始读数（OD值）
	1	2	3	4	5	6	7	8	9	10	11	12
A	0.054	0.155	0.365	0.69	1.403	2.411
B	1.09	1.097	1.075	1.191	1.22	1.3	1.003	1.008	1.071
C	1.324	1.274	1.383	0.995	1.022	1.035	1.036	1.068	1.098
D	2.176	2.163	2.25	1.57	1.594	1.776	1.754	1.775	1.981
E	1.177	1.224	1.28	1.037	1.035	1.01	1.171	1.161	1.23
F	0.603	0.635	0.646	0.626	0.604	0.623	0.714	0.734	0.734
G
H
二、标准曲线分析
x	0.054	0.155	0.365	0.69	1.403	2.411	OD
y	0	10	20	50	100	200	μg/L
三、浓度计算（μg/L）
	1	2	3	4	5	6	7	8	9	10	11	12
A
B	83.6931	84.278	82.4398	92.1323	94.5554	101.24	76.4238	76.8415	82.1056
C	103.245	99.0674	108.175	75.7553	78.0113	79.0976	79.1811	81.8549	84.3616
D	174.435	173.349	180.618	123.8	125.805	141.012	139.174	140.929	158.142
E	90.9625	94.8896	99.5688	79.2647	79.0976	77.0087	90.4612	89.6256	95.391
F	43.0014	45.6752	46.5943	44.9232	43.0849	44.6725	52.2761	53.9472	53.9472
G
H
四、浓度归一化处理（μg/mg protein）
	1	2	3	4	5	6	7	8	9	10	11	12
A
B	8.3693	8.4278	8.244	9.2132	9.4555	10.124	7.6424	7.6842	8.2106
C	10.3245	9.9067	10.8175	7.5755	7.8011	7.9098	7.9181	8.1855	8.4362
D	17.4435	17.3349	18.0618	12.38	12.5805	14.1013	13.9174	14.0929	15.8142
E	9.0963	9.489	9.9569	7.9265	7.9098	7.7009	9.0461	8.9626	9.5391
F	4.3001	4.5675	4.6594	4.4923	4.3085	4.4673	5.2276	5.3947	5.3947
G
H

## Sheet: Fig4-Fe2+
			Fe2+检测实验报告
试剂盒名称：	Fe2+检测试剂盒
试剂盒规格：	96T
样本数量：	15		样本类型：	软骨细胞
重复次数：	3
测试仪器：酶标分析仪：Rayto RT-6100 测试方法和操作步操作：详见操作说明书
检测样本对应表
	1	2	3	4	5	6	7	8	9	10	11	12
A	标品S1	标品S2	标品S3	标品S4	标品S5	标品S6
B	Control1-1	Control1-2	Control1-3	Control2-1	Control2-2	Control2-3	Control3-1	Control3-2	Control3-3
C	NC(+)1-1	NC(+)1-2	NC(+)1-3	NC(+)2-1	NC(+)2-2	NC(+)2-3	NC(+)3-1	NC(+)3-2	NC(+)3-3
D	miR(+)1-1	miR(+)1-2	miR(+)1-3	miR(+)2-1	miR(+)2-2	miR(+)2-3	miR(+)3-1	miR(+)3-2	miR(+)3-3
E	NC(-)1-1	NC(-)1-2	NC(-)1-3	NC(-)2-1	NC(-)2-2	NC(-)2-3	NC(-)3-1	NC(-)3-2	NC(-)3-3
F	miR(-)1-1	miR(-)1-2	miR(-)1-3	miR(-)2-1	miR(-)2-2	miR(-)2-3	miR(-)3-1	miR(-)3-2	miR(-)3-3
G
H
一、原始读数（OD值）
	1	2	3	4	5	6	7	8	9	10	11	12
A	0.056	0.159	0.374	0.722	1.521	2.538
B	0.911	0.877	0.939	1	0.97	1.002	0.831	0.841	0.932
C	1.11	1.121	1.11	0.873	0.869	0.936	0.95	0.908	0.992
D	1.377	1.449	1.497	1.436	1.407	1.432	1.574	1.62	1.646
E	0.781	0.802	0.824	0.828	0.834	0.844	1.089	1.077	1.151
F	0.441	0.445	0.464	0.546	0.518	0.557	0.482	0.478	0.489
G
H
二、标准曲线分析
x	0.056	0.159	0.374	0.722	1.521	2.538	OD
y	0	10	20	50	100	200	μg/L
三、浓度计算（μg/L）
	1	2	3	4	5	6	7	8	9	10	11	12
A
B	64.5916	61.9178	66.7936	71.5908	69.2315	71.7481	58.3002	59.0866	66.2431
C	80.2415	81.1066	80.2415	61.6032	61.2886	66.5577	67.6587	64.3557	70.9617
D	101.239	106.901	110.676	105.879	103.599	105.564	116.732	120.349	122.394
E	54.3681	56.0195	57.7497	58.0643	58.5361	59.3225	78.59	77.6463	83.4659
F	27.6295	27.9441	29.4383	35.887	33.685	36.7521	30.8538	30.5393	31.4043
G
H
四、浓度归一化处理（μg/mg protein）
	1	2	3	4	5	6	7	8	9	10	11	12
A
B	6.4592	6.1918	6.6794	7.1591	6.9232	7.1748	5.83	5.9087	6.6243
C	8.0242	8.1107	8.0242	6.1603	6.1289	6.6558	6.7659	6.4356	7.0962
D	10.1239	10.6902	11.0676	10.5879	10.3599	10.5565	11.6732	12.0349	12.2394
E	5.4368	5.602	5.775	5.8064	5.8536	5.9323	7.859	7.7646	8.3466
F	2.763	2.7944	2.9438	3.5887	3.3685	3.6752	3.0854	3.0539	3.1404
G
H

## Sheet: Fig5-Fe2+
			Fe2+检测实验报告
试剂盒名称：	Fe2+检测试剂盒
试剂盒规格：	96T
样本数量：	15		样本类型：	软骨细胞
重复次数：	3
测试仪器：酶标分析仪：Rayto RT-6100 测试方法和操作步操作：详见操作说明书
检测样本对应表
	1	2	3	4	5	6	7	8	9	10	11	12
A	标品S1	标品S2	标品S3	标品S4	标品S5	标品S6
B	Control1-1	Control1-2	Control1-3	Control2-1	Control2-2	Control2-3	Control3-1	Control3-2	Control3-3
C	NC1-1	NC1-2	NC1-3	NC2-1	NC2-2	NC2-3	NC3-1	NC3-2	NC3-3
D	miR(+)1-1	miR(+)1-2	miR(+)1-3	miR(+)2-1	miR(+)2-2	miR(+)2-3	miR(+)3-1	miR(+)3-2	miR(+)3-3
E	SLC7A11(+)1-1	SLC7A11(+)1-2	SLC7A11(+)1-3	SLC7A11(+)2-1	SLC7A11(+)2-2	SLC7A11(+)2-3	SLC7A11(+)3-1	SLC7A11(+)3-2	SLC7A11(+)3-3
F	miR(+)+SLC7A11(+)1-1	miR(+)+SLC7A11(+)1-2	miR(+)+SLC7A11(+)1-3	miR(+)+SLC7A11(+)2-1	miR(+)+SLC7A11(+)2-2	miR(+)+SLC7A11(+)2-3	miR(+)+SLC7A11(+)3-1	miR(+)+SLC7A11(+)3-2	miR(+)+SLC7A11(+)3-3
G
H
一、原始读数（OD值）
	1	2	3	4	5	6	7	8	9	10	11	12
A	0.046	0.142	0.361	0.704	1.456	2.418
B	0.845	0.872	0.909	0.89	0.877	0.977	0.744	0.775	0.776
C	1.021	1.061	1.113	0.775	0.765	0.802	0.923	0.926	1.038
D	1.338	1.295	1.392	1.515	1.558	1.617	1.317	1.32	1.365
E	0.561	0.551	0.565	0.403	0.4	0.4	0.498	0.498	0.539
F	0.794	0.806	0.884	1.027	1.029	1.164	0.816	0.777	0.843
G
H
二、标准曲线分析
x	0.046	0.142	0.361	0.704	1.456	2.418	OD
y	0	10	20	50	100	200	μg/L
三、浓度计算（μg/L）
	1	2	3	4	5	6	7	8	9	10	11	12
A
B	62.5517	64.7731	67.8172	66.254	65.1845	73.4117	54.2422	56.7927	56.8749
C	77.0317	80.3226	84.6008	56.7927	55.9699	59.014	68.969	69.2158	78.4303
D	103.112	99.5744	107.555	117.674	121.212	126.066	101.384	101.631	105.334
E	39.1863	38.3636	39.5154	26.1873	25.9405	25.9405	34.0032	34.0032	37.3764
F	58.3558	59.3431	65.7604	77.5253	77.6899	88.7967	60.1658	56.9572	62.3872
G
H
四、浓度归一化处理（μg/mg protein）
	1	2	3	4	5	6	7	8	9	10	11	12
A
B	6.2552	6.4773	6.7817	6.6254	6.5185	7.3412	5.4242	5.6793	5.6875
C	7.7032	8.0323	8.4601	5.6793	5.597	5.9014	6.8969	6.9216	7.843
D	10.3112	9.9574	10.7555	11.7674	12.1212	12.6066	10.1384	10.1631	10.5334
E	3.9186	3.8364	3.9515	2.6187	2.5941	2.5941	3.4003	3.4003	3.7376
F	5.8356	5.9343	6.576	7.7525	7.769	8.8797	6.0166	5.6957	6.2387
G
H

## Sheet: Fig7-Fe2+
			Fe2+检测实验报告
试剂盒名称：	Fe2+检测试剂盒
试剂盒规格：	96T
样本数量：	20		样本类型：	软骨
重复次数：	3
测试仪器：酶标分析仪：Rayto RT-6100 测试方法和操作步操作：详见操作说明书
检测样本对应表
	1	2	3	4	5	6	7	8	9	10	11	12
A	Sham1-1	Sham1-2	Sham1-3	Sham2-1	Sham2-2	Sham2-3	Sham3-1	Sham3-2	Sham3-3	Sham4-1	Sham4-2	Sham4-3
B	Sham5-1	Sham5-2	Sham5-3	Sham6-1	Sham6-2	Sham6-3	Model1-1	Model1-2	Model1-3	Model2-1	Model2-2	Model2-3
C	Model3-1	Model3-2	Model3-3	Model4-1	Model4-2	Model4-3	Model5-1	Model5-2	Model5-3	Model6-1	Model6-2	Model6-3
D	Exo1-1	Exo1-2	Exo1-3	Exo2-1	Exo2-2	Exo2-3	Exo3-1	Exo3-2	Exo3-3	Exo4-1	Exo4-2	Exo4-3
E	Exo5-1	Exo5-2	Exo5-3	Exo6-1	Exo6-2	Exo6-3	Exo+Fer-1-1-1	Exo+Fer-1-1-2	Exo+Fer-1-1-3	Exo+Fer-1-2-1	Exo+Fer-1-2-2	Exo+Fer-1-2-3
F	Exo+Fer-1-3-1	Exo+Fer-1-3-2	Exo+Fer-1-3-3	Exo+Fer-1-4-1	Exo+Fer-1-4-2	Exo+Fer-1-4-3	Exo+Fer-1-5-1	Exo+Fer-1-5-2	Exo+Fer-1-5-3	Exo+Fer-1-6-1	Exo+Fer-1-6-2	Exo+Fer-1-6-3
G	miR(-) Exo1-1	miR(-) Exo1-2	miR(-) Exo1-3	miR(-) Exo2-1	miR(-) Exo2-2	miR(-) Exo2-3	miR(-) Exo3-1	miR(-) Exo3-2	miR(-) Exo3-3	miR(-) Exo4-1	miR(-) Exo4-2	miR(-) Exo4-3
H	miR(-) Exo5-1	miR(-) Exo5-2	miR(-) Exo5-3	miR(-) Exo6-1	miR(-) Exo6-2	miR(-) Exo6-3	标品S1	标品S2	标品S3	标品S4	标品S5	标品S6
一、原始读数（OD值）
	1	2	3	4	5	6	7	8	9	10	11	12
A	0.333	0.337	0.329	0.297	0.301	0.292	0.242	0.237	0.239	0.406	0.397	0.399
B	0.441	0.44	0.422	0.266	0.266	0.256	0.424	0.43	0.418	0.57	0.576	0.555
C	0.542	0.539	0.535	0.557	0.553	0.56	0.392	0.396	0.39	0.606	0.6	0.613
D	0.914	0.905	0.882	0.934	0.948	0.958	0.721	0.719	0.707	0.575	0.576	0.565
E	0.62	0.619	0.641	0.682	0.692	0.687	0.412	0.404	0.401	0.49	0.5	0.493
F	0.394	0.386	0.39	0.448	0.446	0.456	0.371	0.371	0.374	0.353	0.358	0.358
G	0.672	0.682	0.698	0.62	0.627	0.626	0.551	0.551	0.553	0.568	0.581	0.584
H	0.516	0.504	0.509	0.511	0.517	0.525	0.047	0.147	0.35	0.688	1.443	2.489
二、标准曲线分析
x	0.047	0.147	0.35	0.688	1.443	2.489	OD
y	0	10	20	50	100	200	μg/L
三、浓度计算（μg/L）
	1	2	3	4	5	6	7	8	9	10	11	12
A	20.917	21.2386	20.5955	18.0232	18.3447	17.6213	13.602	13.2001	13.3609	26.7851	26.0616	26.2224
B	29.5986	29.5182	28.0713	15.5313	15.5313	14.7274	28.232	28.7143	27.7497	39.9682	40.4505	38.7624
C	37.7174	37.4763	37.1547	38.9232	38.6017	39.1643	25.6597	25.9813	25.499	42.862	42.3797	43.4247
D	67.6205	66.8971	65.0482	69.2282	70.3536	71.1574	52.1063	51.9455	50.9809	40.3701	40.4505	39.5663
E	43.9874	43.907	45.6755	48.9713	49.7751	49.3732	27.2674	26.6243	26.3832	33.5374	34.3413	33.7786
F	25.8205	25.1774	25.499	30.1613	30.0005	30.8043	23.9716	23.9716	24.2128	22.5247	22.9266	22.9266
G	48.1674	48.9713	50.2574	43.9874	44.5501	44.4697	38.4409	38.4409	38.6017	39.8074	40.8524	41.0936
H	35.6274	34.6628	35.0647	35.2255	35.7078	36.3509
四、浓度归一化处理（μg/mg protein）
	1	2	3	4	5	6	7	8	9	10	11	12
A	2.092	2.124	2.06	1.802	1.834	1.762	1.36	1.32	1.336	2.679	2.606	2.622
B	2.96	2.952	2.807	1.553	1.553	1.473	2.823	2.871	2.775	3.997	4.045	3.876
C	3.772	3.748	3.715	3.892	3.86	3.916	2.566	2.598	2.55	4.286	4.238	4.342
D	6.762	6.69	6.505	6.923	7.035	7.116	5.211	5.195	5.098	4.037	4.045	3.957
E	4.399	4.391	4.568	4.897	4.978	4.937	2.727	2.662	2.638	3.354	3.434	3.378
F	2.582	2.518	2.55	3.016	3	3.08	2.397	2.397	2.421	2.252	2.293	2.293
G	4.817	4.897	5.026	4.399	4.455	4.447	3.844	3.844	3.86	3.981	4.085	4.109
H	3.563	3.466	3.506	3.523	3.571	3.635
