# Supplementary material for: Exosomes from osteoarthritic fibroblast-like synoviocytes promote cartilage ferroptosis and damage via delivering microRNA-19b-3p to target SLC7A11 in osteoarthritis
Source: Front Immunol. 2023 Aug 24;14:1181156. doi: 10.3389/fimmu.2023.1181156 (PMC10484587; doi:10.3389/fimmu.2023.1181156)
Supplement: Supplementary file 2 [file DataSheet_1.zip › ELISA/GSH data.xlsx]

## Sheet: Fig1-GSH
			GSH检测实验报告
试剂盒名称：	GSH检测试剂盒
试剂盒规格：	96T
样本数量：	20		样本类型：	软骨组织
重复次数：	3
测试仪器：酶标分析仪：Rayto RT-6100 测试方法和操作步操作：详见操作说明书
检测样本对应表
	1	2	3	4	5	6	7	8	9	10	11	12
A	标品S1	标品S2	标品S3	标品S4	标品S5	标品S6
B	Control1-1	Control1-2	Control1-3	Control2-1	Control2-2	Control2-3	Control3-1	Control3-2	Control3-3
C	Control4-1	Control4-2	Control4-3	Control5-1	Control5-2	Control5-3	Control6-1	Control6-2	Control6-3
D	Control7-1	Control7-2	Control7-3	Control8-1	Control8-2	Control8-3	Control9-1	Control9-2	Control9-3	Control10-1	Control10-2	Control10-3
E	OA1-1	OA1-2	OA1-3	OA2-1	OA2-2	OA2-3	OA3-1	OA3-2	OA3-3
F	OA4-1	OA4-2	OA4-3	OA5-1	OA5-2	OA5-3	OA6-1	OA6-2	OA6-3
G	OA7-1	OA7-2	OA7-3	OA8-1	OA8-2	OA8-3	OA9-1	OA9-2	OA9-3	OA10-1	OA10-2	OA10-3
H
一、原始读数（OD值）
	1	2	3	4	5	6	7	8	9	10	11	12
A	0.041	0.082	0.204	0.466	0.657	1.422
B	0.189	0.189	0.187	0.398	0.392	0.392	0.267	0.269	0.276
C	0.336	0.344	0.338	0.148	0.147	0.148	0.242	0.241	0.247
D	0.23	0.232	0.227	0.206	0.206	0.215	0.374	0.377	0.37	0.534	0.535	0.525
E	0.277	0.282	0.274	0.184	0.184	0.177	0.121	0.12	0.119
F	0.119	0.121	0.119	0.072	0.072	0.072	0.238	0.234	0.237
G	0.106	0.107	0.106	0.17	0.17	0.163	0.128	0.127	0.125	0.229	0.232	0.228
H
二、标准曲线分析
x	0.041	0.082	0.204	0.466	0.657	1.422	OD
y	0	1	2	5	10	20	μM
三、浓度计算（μM）
	1	2	3	4	5	6	7	8	9	10	11	12
A
B	2.1071	2.1071	2.0779	5.1564	5.0689	5.0689	3.2451	3.2743	3.3764
C	4.2518	4.3686	4.281	1.5089	1.4943	1.5089	2.8804	2.8658	2.9533
D	2.7053	2.7345	2.6615	2.3551	2.3551	2.4865	4.8063	4.85	4.7479	7.1406	7.1552	7.0093
E	3.391	3.464	3.3473	2.0342	2.0342	1.932	1.115	1.1004	1.0858
F	1.0858	1.115	1.0858	0.4001	0.4001	0.4001	2.822	2.7637	2.8074
G	0.8962	0.9107	0.8962	1.8299	1.8299	1.7278	1.2171	1.2025	1.1734	2.6907	2.7345	2.6761
H
四、浓度归一化处理（μmol/mg protein）
	1	2	3	4	5	6	7	8	9	10	11	12
A
B	0.2107	0.2107	0.2078	0.5156	0.5069	0.5069	0.3245	0.3274	0.3376
C	0.4252	0.4369	0.4281	0.1509	0.1494	0.1509	0.288	0.2866	0.2953
D	0.2705	0.2735	0.2662	0.2355	0.2355	0.2487	0.4806	0.485	0.4748	0.7141	0.7155	0.7009
E	0.3391	0.3464	0.3347	0.2034	0.2034	0.1932	0.1115	0.11	0.1086
F	0.1086	0.1115	0.1086	0.04	0.04	0.04	0.2822	0.2764	0.2807
G	0.0896	0.0911	0.0896	0.183	0.183	0.1728	0.1217	0.1203	0.1173	0.2691	0.2735	0.2676
H

## Sheet: Fig2-GSH
			GSH检测实验报告
试剂盒名称：	GSH检测试剂盒
试剂盒规格：	96T
样本数量：	12		样本类型：	软骨细胞
重复次数：	3
测试仪器：酶标分析仪：Rayto RT-6100 测试方法和操作步操作：详见操作说明书
检测样本对应表
	1	2	3	4	5	6	7	8	9	10	11	12
A	标品S1	标品S2	标品S3	标品S4	标品S5	标品S6
B	Normal-1-1	Normal-1-2	Normal-1-3	Normal-2-1	Normal-2-2	Normal-2-3	Normal-3-1	Normal-3-2	Normal-3-3
C	IL-1β-1-1	IL-1β-1-2	IL-1β-1-3	IL-1β-2-1	IL-1β-2-2	IL-1β-2-3	IL-1β-3-1	IL-1β-3-2	IL-1β-3-3
D	IL-1β+Exo-1-1	IL-1β+Exo-1-2	IL-1β+Exo-1-3	IL-1β+Exo-2-1	IL-1β+Exo-2-2	IL-1β+Exo-2-3	IL-1β+Exo-3-1	IL-1β+Exo-3-2	IL-1β+Exo-3-3
E	IL-1β+Exo+Fer-1-1-1	IL-1β+Exo+Fer-1-1-2	IL-1β+Exo+Fer-1-1-3	IL-1β+Exo+Fer-1-2-1	IL-1β+Exo+Fer-1-2-2	IL-1β+Exo+Fer-1-2-3	IL-1β+Exo+Fer-1-3-1	IL-1β+Exo+Fer-1-3-2	IL-1β+Exo+Fer-1-3-3
F
G
H
一、原始读数（OD值）
	1	2	3	4	5	6	7	8	9	10	11	12
A	0.056	0.082	0.156	0.393	0.795	1.478
B	0.518	0.53	0.513	0.641	0.637	0.634	0.697	0.709	0.682
C	0.298	0.298	0.284	0.323	0.323	0.321	0.372	0.377	0.373
D	0.197	0.2	0.198	0.138	0.141	0.14	0.163	0.16	0.163
E	0.496	0.484	0.493	0.377	0.378	0.388	0.47	0.478	0.481
F
G
H
二、标准曲线分析
x	0.056	0.082	0.156	0.393	0.795	1.478	OD
y	0	1	2	5	10	20	μM
三、浓度计算（μM）
	1	2	3	4	5	6	7	8	9	10	11	12
A
B	6.6706	6.8347	6.6022	8.3523	8.2976	8.2566	9.1179	9.282	8.9129
C	3.6627	3.6627	3.4712	4.0045	4.0045	3.9771	4.6744	4.7428	4.6881
D	2.2817	2.3228	2.2954	1.4751	1.5161	1.5024	1.8169	1.7759	1.8169
E	6.3698	6.2057	6.3288	4.7428	4.7564	4.8932	6.0143	6.1237	6.1647
F
G
H
四、浓度归一化处理（μmol/mg protein）
	1	2	3	4	5	6	7	8	9	10	11	12
A
B	0.6671	0.6835	0.6602	0.8352	0.8298	0.8257	0.9118	0.9282	0.8913
C	0.3663	0.3663	0.3471	0.4005	0.4005	0.3977	0.4674	0.4743	0.4688
D	0.2282	0.2323	0.2295	0.1475	0.1516	0.1502	0.1817	0.1776	0.1817
E	0.637	0.6206	0.6329	0.4743	0.4756	0.4893	0.6014	0.6124	0.6165
F
G
H

## Sheet: Fig3-GSH
			GSH检测实验报告
试剂盒名称：	GSH检测试剂盒
试剂盒规格：	96T
样本数量：	15		样本类型：	软骨细胞
重复次数：	3
测试仪器：酶标分析仪：Rayto RT-6100 测试方法和操作步操作：详见操作说明书
检测样本对应表
	1	2	3	4	5	6	7	8	9	10	11	12
A	标品S1	标品S2	标品S3	标品S4	标品S5	标品S6
B	Control Exo1-1	Control Exo1-2	Control Exo1-3	Control Exo2-1	Control Exo2-2	Control Exo2-3	Control Exo3-1	Control Exo3-2	Control Exo3-3
C	NC(+) Exo1-1	NC(+) Exo1-2	NC(+) Exo1-3	NC(+) Exo2-1	NC(+) Exo2-2	NC(+) Exo2-3	NC(+) Exo3-1	NC(+) Exo3-2	NC(+) Exo3-3
D	miR(+) Exo1-1	miR(+) Exo1-2	miR(+) Exo1-3	miR(+) Exo2-1	miR(+) Exo2-2	miR(+) Exo2-3	miR(+) Exo3-1	miR(+) Exo3-2	miR(+) Exo3-3
E	NC(-) Exo1-1	NC(-) Exo1-2	NC(-) Exo1-3	NC(-) Exo2-1	NC(-) Exo2-2	NC(-) Exo2-3	NC(-) Exo3-1	NC(-) Exo3-2	NC(-) Exo3-3
F	miR(-) Exo1-1	miR(-) Exo1-2	miR(-) Exo1-3	miR(-) Exo2-1	miR(-) Exo2-2	miR(-) Exo2-3	miR(-) Exo3-1	miR(-) Exo3-2	miR(-) Exo3-3
G
H
一、原始读数（OD值）
	1	2	3	4	5	6	7	8	9	10	11	12
A	0.046	0.09	0.222	0.498	0.644	1.422
B	0.187	0.198	0.231	0.153	0.162	0.179	0.215	0.228	0.235
C	0.218	0.231	0.27	0.16	0.153	0.201	0.184	0.184	0.227
D	0.131	0.127	0.174	0.115	0.113	0.122	0.099	0.101	0.13
E	0.201	0.217	0.28	0.162	0.162	0.211	0.181	0.186	0.229
F	0.259	0.275	0.286	0.273	0.259	0.371	0.245	0.22	0.274
G
H
二、标准曲线分析
x	0.046	0.09	0.222	0.498	0.644	1.422	OD
y	0	1	2	5	10	20	μM
三、浓度计算（μM）
	1	2	3	4	5	6	7	8	9	10	11	12
A
B	1.9291	2.0906	2.575	1.4299	1.562	1.8116	2.3401	2.531	2.6338
C	2.3842	2.575	3.1476	1.5327	1.4299	2.1346	1.885	1.885	2.5163
D	1.1069	1.0482	1.7382	0.872	0.8427	0.9748	0.6372	0.6665	1.0923
E	2.1346	2.3695	3.2944	1.562	1.562	2.2814	1.841	1.9144	2.5457
F	2.9861	3.221	3.3825	3.1916	2.9861	4.6304	2.7806	2.4135	3.2063
G
H
四、浓度归一化处理（μmol/mg protein）
	1	2	3	4	5	6	7	8	9	10	11	12
A
B	0.1929	0.2091	0.2575	0.143	0.1562	0.1812	0.234	0.2531	0.2634
C	0.2384	0.2575	0.3148	0.1533	0.143	0.2135	0.1885	0.1885	0.2516
D	0.1107	0.1048	0.1738	0.0872	0.0843	0.0975	0.0637	0.0667	0.1092
E	0.2135	0.237	0.3294	0.1562	0.1562	0.2281	0.1841	0.1914	0.2546
F	0.2986	0.3221	0.3383	0.3192	0.2986	0.463	0.2781	0.2414	0.3206
G
H

## Sheet: Fig4-GSH
			GSH检测实验报告
试剂盒名称：	GSH检测试剂盒
试剂盒规格：	96T
样本数量：	15		样本类型：	软骨细胞
重复次数：	3
测试仪器：酶标分析仪：Rayto RT-6100 测试方法和操作步操作：详见操作说明书
检测样本对应表
	1	2	3	4	5	6	7	8	9	10	11	12
A	标品S1	标品S2	标品S3	标品S4	标品S5	标品S6
B	Control1-1	Control1-2	Control1-3	Control2-1	Control2-2	Control2-3	Control3-1	Control3-2	Control3-3
C	NC(+)1-1	NC(+)1-2	NC(+)1-3	NC(+)2-1	NC(+)2-2	NC(+)2-3	NC(+)3-1	NC(+)3-2	NC(+)3-3
D	miR(+)1-1	miR(+)1-2	miR(+)1-3	miR(+)2-1	miR(+)2-2	miR(+)2-3	miR(+)3-1	miR(+)3-2	miR(+)3-3
E	NC(-)1-1	NC(-)1-2	NC(-)1-3	NC(-)2-1	NC(-)2-2	NC(-)2-3	NC(-)3-1	NC(-)3-2	NC(-)3-3
F	miR(-)1-1	miR(-)1-2	miR(-)1-3	miR(-)2-1	miR(-)2-2	miR(-)2-3	miR(-)3-1	miR(-)3-2	miR(-)3-3
G
H
一、原始读数（OD值）
	1	2	3	4	5	6	7	8	9	10	11	12
A	0.041	0.089	0.211	0.476	0.703	1.517
B	0.279	0.294	0.301	0.346	0.332	0.35	0.38	0.377	0.381
C	0.343	0.352	0.356	0.382	0.366	0.39	0.281	0.275	0.297
D	0.14	0.146	0.149	0.198	0.189	0.202	0.147	0.14	0.148
E	0.327	0.32	0.337	0.373	0.359	0.383	0.306	0.299	0.313
F	0.435	0.419	0.46	0.513	0.531	0.534	0.42	0.419	0.453
G
H
二、标准曲线分析
x	0.041	0.089	0.211	0.476	0.703	1.517	OD
y	0	1	2	5	10	20	μM
三、浓度计算（μM）
	1	2	3	4	5	6	7	8	9	10	11	12
A
B	3.2296	3.4345	3.5302	4.145	3.9537	4.1997	4.6095	4.5686	4.6232
C	4.104	4.227	4.2816	4.6369	4.4183	4.7462	3.2569	3.1749	3.4755
D	1.3305	1.4124	1.4534	2.1229	1.9999	2.1776	1.4261	1.3305	1.4398
E	3.8854	3.7898	4.022	4.5139	4.3226	4.6505	3.5985	3.5029	3.6941
F	5.361	5.1424	5.7026	6.4267	6.6726	6.7136	5.1561	5.1424	5.6069
G
H
四、浓度归一化处理（μmol/mg protein）
	1	2	3	4	5	6	7	8	9	10	11	12
A
B	0.323	0.3435	0.353	0.4145	0.3954	0.42	0.461	0.4569	0.4623
C	0.4104	0.4227	0.4282	0.4637	0.4418	0.4746	0.3257	0.3175	0.3476
D	0.1331	0.1412	0.1453	0.2123	0.2	0.2178	0.1426	0.1331	0.144
E	0.3885	0.379	0.4022	0.4514	0.4323	0.4651	0.3599	0.3503	0.3694
F	0.5361	0.5142	0.5703	0.6427	0.6673	0.6714	0.5156	0.5142	0.5607
G
H

## Sheet: Fig5-GSH
			GSH检测实验报告
试剂盒名称：	GSH检测试剂盒
试剂盒规格：	96T
样本数量：	15		样本类型：	软骨细胞
重复次数：	3
测试仪器：酶标分析仪：Rayto RT-6100 测试方法和操作步操作：详见操作说明书
检测样本对应表
	1	2	3	4	5	6	7	8	9	10	11	12
A	标品S1	标品S2	标品S3	标品S4	标品S5	标品S6
B	Control1-1	Control1-2	Control1-3	Control2-1	Control2-2	Control2-3	Control3-1	Control3-2	Control3-3
C	NC1-1	NC1-2	NC1-3	NC2-1	NC2-2	NC2-3	NC3-1	NC3-2	NC3-3
D	miR(+)1-1	miR(+)1-2	miR(+)1-3	miR(+)2-1	miR(+)2-2	miR(+)2-3	miR(+)3-1	miR(+)3-2	miR(+)3-3
E	SLC7A11(+)1-1	SLC7A11(+)1-2	SLC7A11(+)1-3	SLC7A11(+)2-1	SLC7A11(+)2-2	SLC7A11(+)2-3	SLC7A11(+)3-1	SLC7A11(+)3-2	SLC7A11(+)3-3
F	miR(+)+SLC7A11(+)1-1	miR(+)+SLC7A11(+)1-2	miR(+)+SLC7A11(+)1-3	miR(+)+SLC7A11(+)2-1	miR(+)+SLC7A11(+)2-2	miR(+)+SLC7A11(+)2-3	miR(+)+SLC7A11(+)3-1	miR(+)+SLC7A11(+)3-2	miR(+)+SLC7A11(+)3-3
G
H
一、原始读数（OD值）
	1	2	3	4	5	6	7	8	9	10	11	12
A	0.044	0.078	0.204	0.452	0.723	1.445
B	0.35	0.363	0.375	0.317	0.311	0.312	0.326	0.334	0.342
C	0.369	0.366	0.373	0.278	0.283	0.275	0.31	0.315	0.336
D	0.181	0.182	0.177	0.238	0.233	0.237	0.195	0.19	0.197
E	0.427	0.425	0.467	0.463	0.459	0.502	0.575	0.566	0.556
F	0.434	0.428	0.457	0.404	0.392	0.396	0.371	0.365	0.373
G
H
二、标准曲线分析
x	0.044	0.078	0.204	0.452	0.723	1.445	OD
y	0	1	2	5	10	20	μM
三、浓度计算（μM）
	1	2	3	4	5	6	7	8	9	10	11	12
A
B	4.3232	4.5086	4.6796	3.8528	3.7672	3.7815	3.9811	4.0951	4.2092
C	4.5941	4.5513	4.6511	3.2968	3.3681	3.254	3.753	3.8243	4.1237
D	1.914	1.9282	1.8569	2.7266	2.6553	2.7123	2.1136	2.0423	2.1421
E	5.4209	5.3924	5.9912	5.9342	5.8771	6.4901	7.5308	7.4025	7.26
F	5.5207	5.4352	5.8486	5.0931	4.922	4.979	4.6226	4.5371	4.6511
G
H
四、浓度归一化处理（μmol/mg protein）
	1	2	3	4	5	6	7	8	9	10	11	12
A
B	0.4323	0.4509	0.468	0.3853	0.3767	0.3782	0.3981	0.4095	0.4209
C	0.4594	0.4551	0.4651	0.3297	0.3368	0.3254	0.3753	0.3824	0.4124
D	0.1914	0.1928	0.1857	0.2727	0.2655	0.2712	0.2114	0.2042	0.2142
E	0.5421	0.5392	0.5991	0.5934	0.5877	0.649	0.7531	0.7403	0.726
F	0.5521	0.5435	0.5849	0.5093	0.4922	0.4979	0.4623	0.4537	0.4651
G
H

## Sheet: Fig7-GSH
			GSH检测实验报告
试剂盒名称：	GSH检测试剂盒
试剂盒规格：	96T
样本数量：	20		样本类型：	软骨
重复次数：	3
测试仪器：酶标分析仪：Rayto RT-6100 测试方法和操作步操作：详见操作说明书
检测样本对应表
	1	2	3	4	5	6	7	8	9	10	11	12
A	Sham1-1	Sham1-2	Sham1-3	Sham2-1	Sham2-2	Sham2-3	Sham3-1	Sham3-2	Sham3-3	Sham4-1	Sham4-2	Sham4-3
B	Sham5-1	Sham5-2	Sham5-3	Sham6-1	Sham6-2	Sham6-3	Model1-1	Model1-2	Model1-3	Model2-1	Model2-2	Model2-3
C	Model3-1	Model3-2	Model3-3	Model4-1	Model4-2	Model4-3	Model5-1	Model5-2	Model5-3	Model6-1	Model6-2	Model6-3
D	Exo1-1	Exo1-2	Exo1-3	Exo2-1	Exo2-2	Exo2-3	Exo3-1	Exo3-2	Exo3-3	Exo4-1	Exo4-2	Exo4-3
E	Exo5-1	Exo5-2	Exo5-3	Exo6-1	Exo6-2	Exo6-3	Exo+Fer-1-1-1	Exo+Fer-1-1-2	Exo+Fer-1-1-3	Exo+Fer-1-2-1	Exo+Fer-1-2-2	Exo+Fer-1-2-3
F	Exo+Fer-1-3-1	Exo+Fer-1-3-2	Exo+Fer-1-3-3	Exo+Fer-1-4-1	Exo+Fer-1-4-2	Exo+Fer-1-4-3	Exo+Fer-1-5-1	Exo+Fer-1-5-2	Exo+Fer-1-5-3	Exo+Fer-1-6-1	Exo+Fer-1-6-2	Exo+Fer-1-6-3
G	miR(-) Exo1-1	miR(-) Exo1-2	miR(-) Exo1-3	miR(-) Exo2-1	miR(-) Exo2-2	miR(-) Exo2-3	miR(-) Exo3-1	miR(-) Exo3-2	miR(-) Exo3-3	miR(-) Exo4-1	miR(-) Exo4-2	miR(-) Exo4-3
H	miR(-) Exo5-1	miR(-) Exo5-2	miR(-) Exo5-3	miR(-) Exo6-1	miR(-) Exo6-2	miR(-) Exo6-3	标品S1	标品S2	标品S3	标品S4	标品S5	标品S6
一、原始读数（OD值）
	1	2	3	4	5	6	7	8	9	10	11	12
A	0.503	0.505	0.507	0.484	0.487	0.466	0.404	0.396	0.403	0.432	0.426	0.422
B	0.359	0.351	0.355	0.294	0.296	0.299	0.187	0.187	0.184	0.27	0.272	0.27
C	0.273	0.274	0.264	0.35	0.352	0.344	0.308	0.306	0.314	0.289	0.295	0.286
D	0.128	0.127	0.127	0.146	0.148	0.146	0.178	0.179	0.18	0.142	0.141	0.138
E	0.167	0.165	0.166	0.108	0.107	0.108	0.328	0.325	0.334	0.262	0.26	0.269
F	0.212	0.211	0.212	0.235	0.241	0.238	0.358	0.361	0.366	0.292	0.289	0.29
G	0.211	0.213	0.212	0.185	0.185	0.187	0.175	0.171	0.173	0.177	0.177	0.184
H	0.255	0.257	0.261	0.283	0.279	0.289	0.046	0.083	0.174	0.422	0.71	1.335
二、标准曲线分析
x	0.046	0.083	0.174	0.422	0.71	1.335	OD
y	0	1	2	5	10	20	μM
三、浓度计算（μM）
	1	2	3	4	5	6	7	8	9	10	11	12
A	6.9677	6.9984	7.029	6.6761	6.7221	6.3998	5.4483	5.3256	5.433	5.8781	5.786	5.7246
B	4.7577	4.635	4.6964	3.7602	3.7909	3.8369	2.1181	2.1181	2.0721	3.3919	3.4226	3.3919
C	3.4379	3.4533	3.2998	4.6196	4.6503	4.5275	3.9751	3.9444	4.0671	3.6835	3.7756	3.6374
D	1.2127	1.1973	1.1973	1.4889	1.5196	1.4889	1.98	1.9954	2.0107	1.4275	1.4122	1.3661
E	1.8112	1.7805	1.7958	0.9057	0.8904	0.9057	4.282	4.236	4.3741	3.2691	3.2384	3.3766
F	2.5018	2.4864	2.5018	2.8548	2.9468	2.9008	4.7424	4.7884	4.8652	3.7295	3.6835	3.6988
G	2.4864	2.5171	2.5018	2.0874	2.0874	2.1181	1.934	1.8726	1.9033	1.9647	1.9647	2.0721
H	3.1617	3.1924	3.2538	3.5914	3.53	3.6835
四、浓度归一化处理（μmol/mg protein）
	1	2	3	4	5	6	7	8	9	10	11	12
A	0.697	0.7	0.703	0.668	0.672	0.64	0.545	0.533	0.543	0.588	0.579	0.572
B	0.476	0.464	0.47	0.376	0.379	0.384	0.212	0.212	0.207	0.339	0.342	0.339
C	0.344	0.345	0.33	0.462	0.465	0.453	0.398	0.394	0.407	0.368	0.378	0.364
D	0.121	0.12	0.12	0.149	0.152	0.149	0.198	0.2	0.201	0.143	0.141	0.137
E	0.181	0.178	0.18	0.091	0.089	0.091	0.428	0.424	0.437	0.327	0.324	0.338
F	0.25	0.249	0.25	0.285	0.295	0.29	0.474	0.479	0.487	0.373	0.368	0.37
G	0.249	0.252	0.25	0.209	0.209	0.212	0.193	0.187	0.19	0.196	0.196	0.207
H	0.316	0.319	0.325	0.359	0.353	0.368
