# Supplementary material for: Exosomes from osteoarthritic fibroblast-like synoviocytes promote cartilage ferroptosis and damage via delivering microRNA-19b-3p to target SLC7A11 in osteoarthritis
Source: Front Immunol. 2023 Aug 24;14:1181156. doi: 10.3389/fimmu.2023.1181156 (PMC10484587; doi:10.3389/fimmu.2023.1181156)
Supplement: Supplementary file 2 [file DataSheet_1.zip › ELISA/MDA data.xlsx]

## Sheet: Fig1-MDA
			MDA检测实验报告
试剂盒名称：	MDA检测试剂盒
试剂盒规格：	96T
样本数量：	20		样本类型：	软骨组织
重复次数：	3
测试仪器：酶标分析仪：Rayto RT-6100 测试方法和操作步操作：详见操作说明书
检测样本对应表
	1	2	3	4	5	6	7	8	9	10	11	12
A	标品S1	标品S2	标品S3	标品S4	标品S5	标品S6
B	Control1-1	Control1-2	Control1-3	Control2-1	Control2-2	Control2-3	Control3-1	Control3-2	Control3-3
C	Control4-1	Control4-2	Control4-3	Control5-1	Control5-2	Control5-3	Control6-1	Control6-2	Control6-3
D	Control7-1	Control7-2	Control7-3	Control8-1	Control8-2	Control8-3	Control9-1	Control9-2	Control9-3	Control10-1	Control10-2	Control10-3
E	OA1-1	OA1-2	OA1-3	OA2-1	OA2-2	OA2-3	OA3-1	OA3-2	OA3-3
F	OA4-1	OA4-2	OA4-3	OA5-1	OA5-2	OA5-3	OA6-1	OA6-2	OA6-3
G	OA7-1	OA7-2	OA7-3	OA8-1	OA8-2	OA8-3	OA9-1	OA9-2	OA9-3	OA10-1	OA10-2	OA10-3
H
一、原始读数（OD值）
	1	2	3	4	5	6	7	8	9	10	11	12
A	0.045	0.092	0.178	0.426	0.929	1.589
B	0.131	0.129	0.131	0.097	0.097	0.096	0.147	0.147	0.144
C	0.099	0.098	0.098	0.078	0.077	0.078	0.073	0.073	0.072
D	0.101	0.102	0.102	0.081	0.079	0.078	0.095	0.095	0.095	0.113	0.112	0.113
E	0.128	0.127	0.125	0.206	0.202	0.198	0.182	0.184	0.182
F	0.128	0.126	0.126	0.121	0.12	0.12	0.179	0.179	0.185
G	0.139	0.138	0.142	0.215	0.218	0.211	0.093	0.093	0.094	0.14	0.141	0.143
H
二、标准曲线分析
x	0.045	0.092	0.178	0.426	0.929	1.589	OD
y	0	5	10	20	50	100	nM
三、浓度计算（nM）
	1	2	3	4	5	6	7	8	9	10	11	12
A
B	4.9532	4.8276	4.9532	2.8184	2.8184	2.7556	5.9579	5.9579	5.7695
C	2.9439	2.8811	2.8811	1.6253	1.5625	1.6253	1.3114	1.3114	1.2486
D	3.0695	3.1323	3.1323	1.8137	1.6881	1.6253	2.6928	2.6928	2.6928	3.823	3.7602	3.823
E	4.7649	4.7021	4.5765	9.6625	9.4113	9.1602	8.1555	8.2811	8.1555
F	4.7649	4.6393	4.6393	4.3253	4.2625	4.2625	7.9672	7.9672	8.3439
G	5.4555	5.3928	5.6439	10.2276	10.416	9.9765	2.5672	2.5672	2.63	5.5183	5.5811	5.7067
H
四、浓度归一化处理（nmol/mg protein）
	1	2	3	4	5	6	7	8	9	10	11	12
A
B	0.495	0.483	0.495	0.282	0.282	0.276	0.596	0.596	0.577
C	0.294	0.288	0.288	0.163	0.156	0.163	0.131	0.131	0.125
D	0.307	0.313	0.313	0.181	0.169	0.163	0.269	0.269	0.269	0.382	0.376	0.382
E	0.476	0.47	0.458	0.966	0.941	0.916	0.816	0.828	0.816
F	0.476	0.464	0.464	0.433	0.426	0.426	0.797	0.797	0.834
G	0.546	0.539	0.564	1.023	1.042	0.998	0.257	0.257	0.263	0.552	0.558	0.571
H

## Sheet: Fig2-MDA
			MDA检测实验报告
试剂盒名称：	MDA检测试剂盒
试剂盒规格：	96T
样本数量：	12		样本类型：	软骨细胞
重复次数：	3
测试仪器：酶标分析仪：Rayto RT-6100 测试方法和操作步操作：详见操作说明书
检测样本对应表
	1	2	3	4	5	6	7	8	9	10	11	12
A	标品S1	标品S2	标品S3	标品S4	标品S5	标品S6
B	Normal-1-1	Normal-1-2	Normal-1-3	Normal-2-1	Normal-2-2	Normal-2-3	Normal-3-1	Normal-3-2	Normal-3-3
C	IL-1β-1-1	IL-1β-1-2	IL-1β-1-3	IL-1β-2-1	IL-1β-2-2	IL-1β-2-3	IL-1β-3-1	IL-1β-3-2	IL-1β-3-3
D	IL-1β+Exo-1-1	IL-1β+Exo-1-2	IL-1β+Exo-1-3	IL-1β+Exo-2-1	IL-1β+Exo-2-2	IL-1β+Exo-2-3	IL-1β+Exo-3-1	IL-1β+Exo-3-2	IL-1β+Exo-3-3
E	IL-1β+Exo+Fer-1-1-1	IL-1β+Exo+Fer-1-1-2	IL-1β+Exo+Fer-1-1-3	IL-1β+Exo+Fer-1-2-1	IL-1β+Exo+Fer-1-2-2	IL-1β+Exo+Fer-1-2-3	IL-1β+Exo+Fer-1-3-1	IL-1β+Exo+Fer-1-3-2	IL-1β+Exo+Fer-1-3-3
F
G
H
一、原始读数（OD值）
	1	2	3	4	5	6	7	8	9	10	11	12
A	0.061	0.122	0.211	0.478	1.112	1.923
B	0.158	0.158	0.155	0.191	0.192	0.186	0.142	0.14	0.143
C	0.453	0.457	0.442	0.423	0.421	0.434	0.5	0.515	0.511
D	0.571	0.564	0.58	0.663	0.665	0.67	0.749	0.757	0.756
E	0.323	0.333	0.328	0.32	0.319	0.316	0.269	0.268	0.262
F
G
H
二、标准曲线分析
x	0.061	0.122	0.211	0.478	1.112	1.923	MDA
y	0	5	10	20	50	100	nM
三、浓度计算（nM）
	1	2	3	4	5	6	7	8	9	10	11	12
A
B	5.1425	5.1425	4.9862	6.8616	6.9136	6.6011	4.3089	4.2048	4.361
C	20.5102	20.7186	19.9371	18.9474	18.8432	19.5204	22.9586	23.74	23.5316
D	26.6573	26.2926	27.1261	31.4499	31.5541	31.8146	35.93	36.3468	36.2947
E	13.738	14.2589	13.9984	13.5817	13.5296	13.3733	10.9249	10.8728	10.5602
F
G
H
四、浓度归一化处理（nmol/mg protein）
	1	2	3	4	5	6	7	8	9	10	11	12
A
B	0.514	0.514	0.499	0.686	0.691	0.66	0.431	0.42	0.436
C	2.051	2.072	1.994	1.895	1.884	1.952	2.296	2.374	2.353
D	2.666	2.629	2.713	3.145	3.155	3.181	3.593	3.635	3.629
E	1.374	1.426	1.4	1.358	1.353	1.337	1.092	1.087	1.056
F
G
H

## Sheet: Fig3-MDA
			MDA检测实验报告
试剂盒名称：	MDA检测试剂盒
试剂盒规格：	96T
样本数量：	15		样本类型：	软骨细胞
重复次数：	3
测试仪器：酶标分析仪：Rayto RT-6100 测试方法和操作步操作：详见操作说明书
检测样本对应表
	1	2	3	4	5	6	7	8	9	10	11	12
A	标品S1	标品S2	标品S3	标品S4	标品S5	标品S6
B	Control Exo1-1	Control Exo1-2	Control Exo1-3	Control Exo2-1	Control Exo2-2	Control Exo2-3	Control Exo3-1	Control Exo3-2	Control Exo3-3
C	NC(+) Exo1-1	NC(+) Exo1-2	NC(+) Exo1-3	NC(+) Exo2-1	NC(+) Exo2-2	NC(+) Exo2-3	NC(+) Exo3-1	NC(+) Exo3-2	NC(+) Exo3-3
D	miR(+) Exo1-1	miR(+) Exo1-2	miR(+) Exo1-3	miR(+) Exo2-1	miR(+) Exo2-2	miR(+) Exo2-3	miR(+) Exo3-1	miR(+) Exo3-2	miR(+) Exo3-3
E	NC(-) Exo1-1	NC(-) Exo1-2	NC(-) Exo1-3	NC(-) Exo2-1	NC(-) Exo2-2	NC(-) Exo2-3	NC(-) Exo3-1	NC(-) Exo3-2	NC(-) Exo3-3
F	miR(-) Exo1-1	miR(-) Exo1-2	miR(-) Exo1-3	miR(-) Exo2-1	miR(-) Exo2-2	miR(-) Exo2-3	miR(-) Exo3-1	miR(-) Exo3-2	miR(-) Exo3-3
G
H
一、原始读数（OD值）
	1	2	3	4	5	6	7	8	9	10	11	12
A	0.053	0.095	0.173	0.435	1.001	1.685
B	0.58	0.583	0.587	0.654	0.65	0.624	0.538	0.548	0.531
C	0.529	0.522	0.52	0.666	0.665	0.634	0.56	0.564	0.56
D	0.849	0.867	0.841	0.8	0.803	0.81	1.026	1.009	0.99
E	0.522	0.521	0.543	0.602	0.614	0.606	0.624	0.63	0.649
F	0.42	0.419	0.426	0.404	0.414	0.416	0.368	0.365	0.369
G
H
二、标准曲线分析
x	0.053	0.095	0.173	0.435	1.001	1.685	OD
y	0	5	10	20	50	100	nM
三、浓度计算（nM）
	1	2	3	4	5	6	7	8	9	10	11	12
A
B	31.2057	31.3821	31.6172	35.5563	35.3212	33.7926	28.7364	29.3243	28.3248
C	28.2073	27.7957	27.6781	36.2619	36.2031	34.3805	30.0298	30.265	30.0298
D	47.0209	48.0792	46.5506	44.1401	44.3165	44.728	57.4272	56.4277	55.3107
E	27.7957	27.7369	29.0304	32.4991	33.2046	32.7343	33.7926	34.1453	35.2624
F	21.7989	21.7401	22.1516	20.8582	21.4461	21.5637	18.7416	18.5653	18.8004
G
H
四、浓度归一化处理（nmol/mg protein）
	1	2	3	4	5	6	7	8	9	10	11	12
A
B	3.121	3.138	3.162	3.556	3.532	3.379	2.874	2.932	2.832
C	2.821	2.78	2.768	3.626	3.62	3.438	3.003	3.027	3.003
D	4.702	4.808	4.655	4.414	4.432	4.473	5.743	5.643	5.531
E	2.78	2.774	2.903	3.25	3.32	3.273	3.379	3.415	3.526
F	2.18	2.174	2.215	2.086	2.145	2.156	1.874	1.857	1.88
G
H

## Sheet: Fig4-MDA
			MDA检测实验报告
试剂盒名称：	MDA检测试剂盒
试剂盒规格：	96T
样本数量：	15		样本类型：	软骨细胞
重复次数：	3
测试仪器：酶标分析仪：Rayto RT-6100 测试方法和操作步操作：详见操作说明书
检测样本对应表
	1	2	3	4	5	6	7	8	9	10	11	12
A	标品S1	标品S2	标品S3	标品S4	标品S5	标品S6
B	Control1-1	Control1-2	Control1-3	Control2-1	Control2-2	Control2-3	Control3-1	Control3-2	Control3-3
C	NC(+)1-1	NC(+)1-2	NC(+)1-3	NC(+)2-1	NC(+)2-2	NC(+)2-3	NC(+)3-1	NC(+)3-2	NC(+)3-3
D	miR(+)1-1	miR(+)1-2	miR(+)1-3	miR(+)2-1	miR(+)2-2	miR(+)2-3	miR(+)3-1	miR(+)3-2	miR(+)3-3
E	NC(-)1-1	NC(-)1-2	NC(-)1-3	NC(-)2-1	NC(-)2-2	NC(-)2-3	NC(-)3-1	NC(-)3-2	NC(-)3-3
F	miR(-)1-1	miR(-)1-2	miR(-)1-3	miR(-)2-1	miR(-)2-2	miR(-)2-3	miR(-)3-1	miR(-)3-2	miR(-)3-3
G
H
一、原始读数（OD值）
	1	2	3	4	5	6	7	8	9	10	11	12
A	0.05	0.102	0.184	0.467	1.041	1.811
B	0.491	0.492	0.499	0.448	0.453	0.462	0.382	0.381	0.387
C	0.522	0.519	0.544	0.4	0.398	0.396	0.428	0.438	0.43
D	0.755	0.749	0.763	0.836	0.837	0.872	0.866	0.867	0.889
E	0.448	0.443	0.449	0.404	0.396	0.399	0.45	0.451	0.472
F	0.277	0.274	0.282	0.326	0.318	0.326	0.287	0.286	0.277
G
H
二、标准曲线分析
x	0.05	0.102	0.184	0.467	1.041	1.811	OD
y	0	5	10	20	50	100	nM
三、浓度计算（nM）
	1	2	3	4	5	6	7	8	9	10	11	12
A
B	24.3318	24.3868	24.772	21.9659	22.241	22.7362	18.3346	18.2796	18.6097
C	26.0374	25.8724	27.2479	19.325	19.2149	19.1049	20.8655	21.4157	20.9756
D	38.8571	38.527	39.2972	43.3137	43.3687	45.2944	44.9643	45.0193	46.2298
E	21.9659	21.6908	22.021	19.5451	19.1049	19.27	22.076	22.131	23.2864
F	12.5575	12.3925	12.8326	15.2535	14.8133	15.2535	13.1077	13.0527	12.5575
G
H
四、浓度归一化处理（nmol/mg protein）
	1	2	3	4	5	6	7	8	9	10	11	12
A
B	2.433	2.439	2.477	2.197	2.224	2.274	1.833	1.828	1.861
C	2.604	2.587	2.725	1.933	1.921	1.91	2.087	2.142	2.098
D	3.886	3.853	3.93	4.331	4.337	4.529	4.496	4.502	4.623
E	2.197	2.169	2.202	1.955	1.91	1.927	2.208	2.213	2.329
F	1.256	1.239	1.283	1.525	1.481	1.525	1.311	1.305	1.256
G
H

## Sheet: Fig5-MDA
			MDA检测实验报告
试剂盒名称：	MDA检测试剂盒
试剂盒规格：	96T
样本数量：	15		样本类型：	软骨细胞
重复次数：	3
测试仪器：酶标分析仪：Rayto RT-6100 测试方法和操作步操作：详见操作说明书
检测样本对应表
	1	2	3	4	5	6	7	8	9	10	11	12
A	标品S1	标品S2	标品S3	标品S4	标品S5	标品S6
B	Control1-1	Control1-2	Control1-3	Control2-1	Control2-2	Control2-3	Control3-1	Control3-2	Control3-3
C	NC1-1	NC1-2	NC1-3	NC2-1	NC2-2	NC2-3	NC3-1	NC3-2	NC3-3
D	miR(+)1-1	miR(+)1-2	miR(+)1-3	miR(+)2-1	miR(+)2-2	miR(+)2-3	miR(+)3-1	miR(+)3-2	miR(+)3-3
E	SLC7A11(+)1-1	SLC7A11(+)1-2	SLC7A11(+)1-3	SLC7A11(+)2-1	SLC7A11(+)2-2	SLC7A11(+)2-3	SLC7A11(+)3-1	SLC7A11(+)3-2	SLC7A11(+)3-3
F	miR(+)+SLC7A11(+)1-1	miR(+)+SLC7A11(+)1-2	miR(+)+SLC7A11(+)1-3	miR(+)+SLC7A11(+)2-1	miR(+)+SLC7A11(+)2-2	miR(+)+SLC7A11(+)2-3	miR(+)+SLC7A11(+)3-1	miR(+)+SLC7A11(+)3-2	miR(+)+SLC7A11(+)3-3
G
H
一、原始读数（OD值）
	1	2	3	4	5	6	7	8	9	10	11	12
A	0.052	0.112	0.19	0.454	0.948	1.742
B	0.457	0.453	0.451	0.374	0.377	0.368	0.503	0.49	0.501
C	0.535	0.534	0.513	0.442	0.431	0.432	0.432	0.425	0.422
D	0.787	0.795	0.804	0.688	0.687	0.662	0.712	0.711	0.7
E	0.248	0.247	0.248	0.269	0.269	0.272	0.205	0.206	0.202
F	0.467	0.466	0.469	0.434	0.435	0.414	0.358	0.364	0.361
G
H
二、标准曲线分析
x	0.052	0.112	0.19	0.454	0.948	1.742	MDA
y	0	5	10	20	50	100	nM
三、浓度计算（nM）
	1	2	3	4	5	6	7	8	9	10	11	12
A
B	23.4958	23.2629	23.1464	18.6624	18.8371	18.313	26.1746	25.4176	26.0581
C	28.0381	27.9799	26.7569	22.6223	21.9817	22.04	22.04	21.6323	21.4576
D	42.7131	43.179	43.7031	36.9479	36.8897	35.4338	38.3455	38.2873	37.6467
E	11.3249	11.2666	11.3249	12.5478	12.5478	12.7225	8.8208	8.879	8.6461
F	24.0782	24.0199	24.1946	22.1564	22.2147	20.9917	17.7306	18.08	17.9053
G
H
四、浓度归一化处理（nmol/mg protein）
	1	2	3	4	5	6	7	8	9	10	11	12
A
B	2.35	2.326	2.315	1.866	1.884	1.831	2.617	2.542	2.606
C	2.804	2.798	2.676	2.262	2.198	2.204	2.204	2.163	2.146
D	4.271	4.318	4.37	3.695	3.689	3.543	3.835	3.829	3.765
E	1.132	1.127	1.132	1.255	1.255	1.272	0.882	0.888	0.865
F	2.408	2.402	2.419	2.216	2.221	2.099	1.773	1.808	1.791
G
H

## Sheet: Fig7-MDA
			MDA检测实验报告
试剂盒名称：	MDA检测试剂盒
试剂盒规格：	96T
样本数量：	30		样本类型：	软骨
重复次数：	3
测试仪器：酶标分析仪：Rayto RT-6100 测试方法和操作步操作：详见操作说明书
检测样本对应表
	1	2	3	4	5	6	7	8	9	10	11	12
A	Sham1-1	Sham1-2	Sham1-3	Sham2-1	Sham2-2	Sham2-3	Sham3-1	Sham3-2	Sham3-3	Sham4-1	Sham4-2	Sham4-3
B	Sham5-1	Sham5-2	Sham5-3	Sham6-1	Sham6-2	Sham6-3	Model1-1	Model1-2	Model1-3	Model2-1	Model2-2	Model2-3
C	Model3-1	Model3-2	Model3-3	Model4-1	Model4-2	Model4-3	Model5-1	Model5-2	Model5-3	Model6-1	Model6-2	Model6-3
D	Exo1-1	Exo1-2	Exo1-3	Exo2-1	Exo2-2	Exo2-3	Exo3-1	Exo3-2	Exo3-3	Exo4-1	Exo4-2	Exo4-3
E	Exo5-1	Exo5-2	Exo5-3	Exo6-1	Exo6-2	Exo6-3	Exo+Fer-1-1-1	Exo+Fer-1-1-2	Exo+Fer-1-1-3	Exo+Fer-1-2-1	Exo+Fer-1-2-2	Exo+Fer-1-2-3
F	Exo+Fer-1-3-1	Exo+Fer-1-3-2	Exo+Fer-1-3-3	Exo+Fer-1-4-1	Exo+Fer-1-4-2	Exo+Fer-1-4-3	Exo+Fer-1-5-1	Exo+Fer-1-5-2	Exo+Fer-1-5-3	Exo+Fer-1-6-1	Exo+Fer-1-6-2	Exo+Fer-1-6-3
G	miR(-) Exo1-1	miR(-) Exo1-2	miR(-) Exo1-3	miR(-) Exo2-1	miR(-) Exo2-2	miR(-) Exo2-3	miR(-) Exo3-1	miR(-) Exo3-2	miR(-) Exo3-3	miR(-) Exo4-1	miR(-) Exo4-2	miR(-) Exo4-3
H	miR(-) Exo5-1	miR(-) Exo5-2	miR(-) Exo5-3	miR(-) Exo6-1	miR(-) Exo6-2	miR(-) Exo6-3	标品S1	标品S2	标品S3	标品S4	标品S5	标品S6
一、原始读数（OD值）
	1	2	3	4	5	6	7	8	9	10	11	12
A	0.11	0.109	0.11	0.094	0.094	0.095	0.115	0.115	0.113	0.109	0.11	0.111
B	0.153	0.154	0.155	0.122	0.122	0.124	0.172	0.168	0.17	0.186	0.185	0.182
C	0.142	0.142	0.144	0.22	0.222	0.218	0.181	0.179	0.18	0.144	0.146	0.147
D	0.221	0.223	0.22	0.197	0.199	0.203	0.255	0.254	0.249	0.236	0.23	0.232
E	0.209	0.207	0.205	0.263	0.263	0.271	0.172	0.171	0.171	0.156	0.153	0.154
F	0.152	0.151	0.151	0.135	0.134	0.134	0.138	0.138	0.14	0.147	0.145	0.145
G	0.174	0.176	0.178	0.22	0.216	0.219	0.187	0.188	0.186	0.208	0.21	0.207
H	0.195	0.193	0.195	0.172	0.169	0.169	0.055	0.12	0.197	0.402	0.844	1.462
二、标准曲线分析
x	0.055	0.12	0.197	0.402	0.844	1.462	OD
y	0	5	10	20	50	100	nM
三、浓度计算（nM）
	1	2	3	4	5	6	7	8	9	10	11	12
A	2.6041	2.5342	2.6041	1.4843	1.4843	1.5543	2.9541	2.9541	2.8141	2.5342	2.6041	2.6741
B	5.6137	5.6837	5.7537	3.444	3.444	3.584	6.9435	6.6635	6.8035	7.9234	7.8534	7.6434
C	4.8438	4.8438	4.9838	10.303	10.443	10.163	7.5734	7.4334	7.5034	4.9838	5.1238	5.1938
D	10.373	10.513	10.303	8.6932	8.8332	9.1132	12.7527	12.6827	12.3327	11.4228	11.0029	11.1429
E	9.5331	9.3931	9.2532	13.3126	13.3126	13.8725	6.9435	6.8735	6.8735	5.8237	5.6137	5.6837
F	5.5437	5.4737	5.4737	4.3539	4.2839	4.2839	4.5639	4.5639	4.7038	5.1938	5.0538	5.0538
G	7.0835	7.2235	7.3634	10.303	10.0231	10.233	7.9933	8.0633	7.9234	9.4631	9.6031	9.3931
H	8.5533	8.4133	8.5533	6.9435	6.7335	6.7335
四、浓度归一化处理（nmol/mg protein）
	1	2	3	4	5	6	7	8	9	10	11	12
A	0.26	0.253	0.26	0.148	0.148	0.155	0.295	0.295	0.281	0.253	0.26	0.267
B	0.561	0.568	0.575	0.344	0.344	0.358	0.694	0.666	0.68	0.792	0.785	0.764
C	0.484	0.484	0.498	1.03	1.044	1.016	0.757	0.743	0.75	0.498	0.512	0.519
D	1.037	1.051	1.03	0.869	0.883	0.911	1.275	1.268	1.233	1.142	1.1	1.114
E	0.953	0.939	0.925	1.331	1.331	1.387	0.694	0.687	0.687	0.582	0.561	0.568
F	0.554	0.547	0.547	0.435	0.428	0.428	0.456	0.456	0.47	0.519	0.505	0.505
G	0.708	0.722	0.736	1.03	1.002	1.023	0.799	0.806	0.792	0.946	0.96	0.939
H	0.855	0.841	0.855	0.694	0.673	0.673
