# Supplementary material for: Exosomes from osteoarthritic fibroblast-like synoviocytes promote cartilage ferroptosis and damage via delivering microRNA-19b-3p to target SLC7A11 in osteoarthritis
Source: Front Immunol. 2023 Aug 24;14:1181156. doi: 10.3389/fimmu.2023.1181156 (PMC10484587; doi:10.3389/fimmu.2023.1181156)
Supplement: Supplementary file 3 [file DataSheet_2.zip]

Archive with 142 entries (111 files):
- ROS/
- ROS/Fig2/
- ROS/Fig2/IL-1a┬/
- ROS/Fig2/IL-1a┬/1.jpg
- ROS/Fig2/IL-1a┬/2.jpg
- ROS/Fig2/IL-1a┬/3.jpg
- ROS/Fig2/IL-1a┬+Exo/
- ROS/Fig2/IL-1a┬+Exo/1.jpg
- ROS/Fig2/IL-1a┬+Exo/2.jpg
- ROS/Fig2/IL-1a┬+Exo/3.jpg
- ROS/Fig2/IL-1a┬+Exo+Fer-1/
- ROS/Fig2/IL-1a┬+Exo+Fer-1/1.jpg
- ROS/Fig2/IL-1a┬+Exo+Fer-1/2.jpg
- ROS/Fig2/IL-1a┬+Exo+Fer-1/3.jpg
- ROS/Fig2/Normal/
- ROS/Fig2/Normal/1.jpg
- ROS/Fig2/Normal/2.jpg
- ROS/Fig2/Normal/3.jpg
- ROS/Fig2/Noteú║n=3 in each group&well.txt
- ROS/Fig3/
- ROS/Fig3/Control Exo/
- ROS/Fig3/Control Exo/1.jpg
- ROS/Fig3/Control Exo/2.jpg
- ROS/Fig3/Control Exo/3.jpg
- ROS/Fig3/NC(+) Exo/
- ROS/Fig3/NC(+) Exo/1.jpg
- ROS/Fig3/NC(+) Exo/2.jpg
- ROS/Fig3/NC(+) Exo/3.jpg
- ROS/Fig3/NC(-) Exo/
- ROS/Fig3/NC(-) Exo/1.jpg
- ROS/Fig3/NC(-) Exo/2.jpg
- ROS/Fig3/NC(-) Exo/3.jpg
- ROS/Fig3/Noteú║n=3 in each group&well.txt
- ROS/Fig3/miR(+) Exo/
- ROS/Fig3/miR(+) Exo/1.jpg
- ROS/Fig3/miR(+) Exo/2.jpg
- ROS/Fig3/miR(+) Exo/3.jpg
- ROS/Fig3/miR(-) Exo/
- ROS/Fig3/miR(-) Exo/1.jpg
- ROS/Fig3/miR(-) Exo/2.jpg
- ROS/Fig3/miR(-) Exo/3.jpg
- ROS/Fig4/
- ROS/Fig4/Control/
- ROS/Fig4/Control/1.jpg
- ROS/Fig4/Control/2.jpg
- ROS/Fig4/Control/3.jpg
- ROS/Fig4/NC(+)/
- ROS/Fig4/NC(+)/1.jpg
- ROS/Fig4/NC(+)/2.jpg
- ROS/Fig4/NC(+)/3.jpg
- ROS/Fig4/NC(-)/
- ROS/Fig4/NC(-)/1.jpg
- ROS/Fig4/NC(-)/2.jpg
- ROS/Fig4/NC(-)/3.jpg
- ROS/Fig4/Noteú║n=3 in each group&well.txt
- ROS/Fig4/miR(+)/
- ROS/Fig4/miR(+)/1.jpg
- ROS/Fig4/miR(+)/2.jpg
- ROS/Fig4/miR(+)/3.jpg
- ROS/Fig4/miR(-)/
- ROS/Fig4/miR(-)/1.jpg
- ROS/Fig4/miR(-)/2.jpg
- ROS/Fig4/miR(-)/3.jpg
- ROS/Fig5/
- ROS/Fig5/Control/
- ROS/Fig5/Control/1.jpg
- ROS/Fig5/Control/2.jpg
- ROS/Fig5/Control/3.jpg
- ROS/Fig5/NC/
- ROS/Fig5/NC/1.jpg
- ROS/Fig5/NC/2.jpg
- ROS/Fig5/NC/3.jpg
- ROS/Fig5/Noteú║n=3 in each group&well.txt
- ROS/Fig5/SLC7A11(+)/
- ROS/Fig5/SLC7A11(+)/1.jpg
- ROS/Fig5/SLC7A11(+)/2.jpg
- ROS/Fig5/SLC7A11(+)/3.jpg
- ROS/Fig5/miR(+)/
- ROS/Fig5/miR(+)/1.jpg
- ROS/Fig5/miR(+)/2.jpg
- ROS/Fig5/miR(+)/3.jpg
- ROS/Fig5/miR(+)+SLC7A11(+)/
- ROS/Fig5/miR(+)+SLC7A11(+)/1.jpg
- ROS/Fig5/miR(+)+SLC7A11(+)/2.jpg
- ROS/Fig5/miR(+)+SLC7A11(+)/3.jpg
- ROS/Noteú║n=3 in each group&well.txt
- RT-qPCR/
- RT-qPCR/Fig1-U6.xlsx
- RT-qPCR/Fig1-miR-19b-3p.xlsx
- RT-qPCR/Fig2-U6.xlsx
- RT-qPCR/Fig2-miR-19b-3p.xlsx
- RT-qPCR/Fig3-U6.xlsx
- RT-qPCR/Fig3-miR-19b-3p.xlsx
- RT-qPCR/Fig4-U6.xlsx
- RT-qPCR/Fig4-miR-19b-3p.xlsx
- RT-qPCR/Fig5-SLC7A11.xlsx
- RT-qPCR/Fig5-a┬-actin.xlsx
- RT-qPCR/Fig6-U6.xlsx
- RT-qPCR/Fig6-miR-19b-3p.xlsx
- RT-qPCR/FigS1-U6.xlsx
- RT-qPCR/FigS1-miR-19b-3p.xlsx
- RT-qPCR/FigS2-U6.xlsx
- RT-qPCR/FigS2-miR-19b-3p.xlsx
- RT-qPCR/FigS4-U6.xlsx
- RT-qPCR/FigS4-miR-19b-3p.xlsx
- SOFA/
- SOFA/Exo/
- SOFA/Exo/1.jpg
- SOFA/Exo/2.jpg
- SOFA/Exo/3.jpg
- SOFA/Exo/4.jpg
- SOFA/Exo/5.jpg
- SOFA/Exo/6.jpg
- SOFA/Exo+Fer-1/
- SOFA/Exo+Fer-1/1.jpg
- SOFA/Exo+Fer-1/2.jpg
- SOFA/Exo+Fer-1/3.jpg
- SOFA/Exo+Fer-1/4.jpg
- SOFA/Exo+Fer-1/5.jpg
- SOFA/Exo+Fer-1/6.jpg
- SOFA/Model/
- SOFA/Model/1.jpg
- SOFA/Model/2.jpg
- SOFA/Model/3.jpg
- SOFA/Model/4.jpg
- SOFA/Model/5.jpg
- SOFA/Model/6.jpg
- SOFA/Noteú║n=6 in each group&file.txt
- SOFA/Sham/
- SOFA/Sham/1.jpg
- SOFA/Sham/2.jpg
- SOFA/Sham/3.jpg
- SOFA/Sham/4.jpg
- SOFA/Sham/5.jpg
- SOFA/Sham/6.jpg
- SOFA/miR(-) Exo/
- SOFA/miR(-) Exo/1.jpg
- SOFA/miR(-) Exo/2.jpg
- SOFA/miR(-) Exo/3.jpg
- SOFA/miR(-) Exo/4.jpg
- SOFA/miR(-) Exo/5.jpg
- SOFA/miR(-) Exo/6.jpg
