# Supplementary material for: Exosomes from osteoarthritic fibroblast-like synoviocytes promote cartilage ferroptosis and damage via delivering microRNA-19b-3p to target SLC7A11 in osteoarthritis
Source: Front Immunol. 2023 Aug 24;14:1181156. doi: 10.3389/fimmu.2023.1181156 (PMC10484587; doi:10.3389/fimmu.2023.1181156)
Supplement: Supplementary file 3 [file DataSheet_2.zip › RT-qPCR/Fig1-U6.xlsx]

## Sheet: Sheet1
Running Parameters:
Stage :	1			Total Cycles :	1
Step1						95.0℃						for	60.0s
Stage :	2			Total Cycles :	40
Step1						95.0℃						for	15.0s
Step2						61.0℃						for	30.0s
Data collection and real_time analysis is:stage2	step	2
Well	Sample Name	Sample Type	Gene	Reportor	Ct
A1	Control1-1		U6		19.2772
A2	Control1-2		U6		19.3738
A3	Control1-3		U6		19.2234
A4	Control2-1		U6		22.1097
A5	Control2-2		U6		21.9799
A6	Control2-3		U6		22.2514
A7	Control3-1		U6		18.3793
A8	Control3-2		U6		18.1701
A9	Control3-3		U6		18.0859
A10	Control4-1		U6		18.6834
A11	Control4-2		U6		18.5748
A12	Control4-3		U6		18.9116
B1	Control5-1		U6		18.9514
B2	Control5-2		U6		18.8807
B3	Control5-3		U6		18.5395
B4	Control6-1		U6		18.8646
B5	Control6-2		U6		18.7422
B6	Control6-3		U6		19.1585
B7	Control7-1		U6		20.3765
B8	Control7-2		U6		19.926
B9	Control7-3		U6		20.3648
B10	Control8-1		U6		22.431
B11	Control8-2		U6		22.1614
B12	Control8-3		U6		22.4551
C1	Control9-1		U6		18.5947
C2	Control9-2		U6		18.4836
C3	Control9-3		U6		18.7426
C4	Control10-1		U6		19.2512
C5	Control10-2		U6		19.6464
C6	Control10-3		U6		19.1724
C7	OA1-1		U6		21.4768
C8	OA1-2		U6		21.347
C9	OA1-3		U6		21.3448
C10	OA2-1		U6		20.8445
C11	OA2-2		U6		20.6487
C12	OA2-3		U6		21.3791
D1	OA3-1		U6		15.7493
D2	OA3-2		U6		15.555
D3	OA3-3		U6		15.7203
D4	OA4-1		U6		18.2692
D5	OA4-2		U6		18.2906
D6	OA4-3		U6		18.74
D7	OA5-1		U6		21.1345
D8	OA5-2		U6		21.2307
D9	OA5-3		U6		20.7857
D10	OA6-1		U6		22.6965
D11	OA6-2		U6		22.3657
D12	OA6-3		U6		22.7708
E1	OA7-1		U6		17.9573
E2	OA7-2		U6		18.0132
E3	OA7-3		U6		17.6723
E4	OA8-1		U6		21.4919
E5	OA8-2		U6		21.5716
E6	OA8-3		U6		21.0404
E7	OA9-1		U6		15.811
E8	OA9-2		U6		15.9461
E9	OA9-3		U6		15.8702
E10	OA10-1		U6		16.8455
E11	OA10-2		U6		16.8544
E12	OA10-3		U6		16.6257
F1
F2
F3
F4
F5
F6
F7
F8
F9
F10
F11
F12
G1
G2
G3
G4
G5
G6
G7
G8
G9
G10
G11
G12
H1
H2
H3
H4
H5
H6
H7
H8
H9
H10
H11
H12
