# Supplementary material for: Exosomes from osteoarthritic fibroblast-like synoviocytes promote cartilage ferroptosis and damage via delivering microRNA-19b-3p to target SLC7A11 in osteoarthritis
Source: Front Immunol. 2023 Aug 24;14:1181156. doi: 10.3389/fimmu.2023.1181156 (PMC10484587; doi:10.3389/fimmu.2023.1181156)
Supplement: Supplementary file 3 [file DataSheet_2.zip › RT-qPCR/Fig1-miR-19b-3p.xlsx]

## Sheet: Sheet1
Running Parameters:
Stage :	1			Total Cycles :	1
Step1						95.0℃						for	60.0s
Stage :	2			Total Cycles :	40
Step1						95.0℃						for	15.0s
Step2						61.0℃						for	30.0s
Data collection and real_time analysis is:stage2	step	2
Well	Sample Name	Sample Type	Gene	Reportor	Ct
A1	Control1-1		miR-19b		25.2968
A2	Control1-2		miR-19b		25.0657
A3	Control1-3		miR-19b		25.6617
A4	Control2-1		miR-19b		29.082
A5	Control2-2		miR-19b		29.5735
A6	Control2-3		miR-19b		29.1031
A7	Control3-1		miR-19b		24.4126
A8	Control3-2		miR-19b		24.4472
A9	Control3-3		miR-19b		24.1474
A10	Control4-1		miR-19b		26.2699
A11	Control4-2		miR-19b		26.1817
A12	Control4-3		miR-19b		26.0558
B1	Control5-1		miR-19b		24.3884
B2	Control5-2		miR-19b		24.7814
B3	Control5-3		miR-19b		24.2833
B4	Control6-1		miR-19b		24.4885
B5	Control6-2		miR-19b		24.4866
B6	Control6-3		miR-19b		23.7991
B7	Control7-1		miR-19b		27.264
B8	Control7-2		miR-19b		27.6462
B9	Control7-3		miR-19b		26.8212
B10	Control8-1		miR-19b		28.8851
B11	Control8-2		miR-19b		28.946
B12	Control8-3		miR-19b		28.6695
C1	Control9-1		miR-19b		23.6258
C2	Control9-2		miR-19b		23.3043
C3	Control9-3		miR-19b		23.4169
C4	Control10-1		miR-19b		24.8298
C5	Control10-2		miR-19b		24.4137
C6	Control10-3		miR-19b		24.7568
C7	OA1-1		miR-19b		27.2677
C8	OA1-2		miR-19b		27.406
C9	OA1-3		miR-19b		26.5092
C10	OA2-1		miR-19b		25.5153
C11	OA2-2		miR-19b		25.7264
C12	OA2-3		miR-19b		25.712
D1	OA3-1		miR-19b		20.9912
D2	OA3-2		miR-19b		20.8835
D3	OA3-3		miR-19b		21.7215
D4	OA4-1		miR-19b		23.6928
D5	OA4-2		miR-19b		23.8913
D6	OA4-3		miR-19b		22.801
D7	OA5-1		miR-19b		26.2612
D8	OA5-2		miR-19b		25.8046
D9	OA5-3		miR-19b		26.0653
D10	OA6-1		miR-19b		27.4371
D11	OA6-2		miR-19b		27.8259
D12	OA6-3		miR-19b		26.9487
E1	OA7-1		miR-19b		22.2251
E2	OA7-2		miR-19b		22.4804
E3	OA7-3		miR-19b		21.4834
E4	OA8-1		miR-19b		26.4553
E5	OA8-2		miR-19b		26.3698
E6	OA8-3		miR-19b		26.0556
E7	OA9-1		miR-19b		20.157
E8	OA9-2		miR-19b		19.7435
E9	OA9-3		miR-19b		20.492
E10	OA10-1		miR-19b		22.0355
E11	OA10-2		miR-19b		22.4001
E12	OA10-3		miR-19b		21.5441
F1
F2
F3
F4
F5
F6
F7
F8
F9
F10
F11
F12
G1
G2
G3
G4
G5
G6
G7
G8
G9
G10
G11
G12
H1
H2
H3
H4
H5
H6
H7
H8
H9
H10
H11
H12
