# Supplementary material for: Exosomes from osteoarthritic fibroblast-like synoviocytes promote cartilage ferroptosis and damage via delivering microRNA-19b-3p to target SLC7A11 in osteoarthritis
Source: Front Immunol. 2023 Aug 24;14:1181156. doi: 10.3389/fimmu.2023.1181156 (PMC10484587; doi:10.3389/fimmu.2023.1181156)
Supplement: Supplementary file 3 [file DataSheet_2.zip › RT-qPCR/Fig2-U6.xlsx]

## Sheet: Sheet1
Running Parameters:
Stage :	1			Total Cycles :	1
Step1						95.0℃						for	60.0s
Stage :	2			Total Cycles :	40
Step1						95.0℃						for	15.0s
Step2						61.0℃						for	30.0s
Data collection and real_time analysis is:stage2	step	2
Well	Sample Name	Sample Type	Gene	Reportor	Ct
A1	Normal-1-1		U6		18.0821
A2	Normal-1-2		U6		18.1098
A3	Normal-1-3		U6		18.0019
A4	Normal-2-1		U6		17.0759
A5	Normal-2-2		U6		17.2325
A6	Normal-2-3		U6		16.8079
A7	Normal-3-1		U6		17.3791
A8	Normal-3-2		U6		17.6918
A9	Normal-3-3		U6		17.2407
A10	IL-1β-1-1		U6		15.8912
A11	IL-1β-1-2		U6		15.7323
A12	IL-1β-1-3		U6		15.7597
B1	IL-1β-2-1		U6		17.3143
B2	IL-1β-2-2		U6		17.3836
B3	IL-1β-2-3		U6		16.9464
B4	IL-1β-3-1		U6		17.8391
B5	IL-1β-3-2		U6		18.1558
B6	IL-1β-3-3		U6		17.4962
B7	IL-1β+Exo-1-1		U6		18.5512
B8	IL-1β+Exo-1-2		U6		18.9038
B9	IL-1β+Exo-1-3		U6		18.7489
B10	IL-1β+Exo-2-1		U6		19.8588
B11	IL-1β+Exo-2-2		U6		20.19
B12	IL-1β+Exo-2-3		U6		19.4426
C1	IL-1β+Exo-3-1		U6		19.1035
C2	IL-1β+Exo-3-2		U6		19.3222
C3	IL-1β+Exo-3-3		U6		18.9392
C4	IL-1β+Exo+Fer-1-1-1		U6		17.0103
C5	IL-1β+Exo+Fer-1-1-2		U6		17.1344
C6	IL-1β+Exo+Fer-1-1-3		U6		16.8505
C7	IL-1β+Exo+Fer-1-2-1		U6		19.0425
C8	IL-1β+Exo+Fer-1-2-2		U6		19.0351
C9	IL-1β+Exo+Fer-1-2-3		U6		18.7736
C10	IL-1β+Exo+Fer-1-3-1		U6		15.9405
C11	IL-1β+Exo+Fer-1-3-2		U6		15.7254
C12	IL-1β+Exo+Fer-1-3-3		U6		16.1355
D1
D2
D3
D4
D5
D6
D7
D8
D9
D10
D11
D12
E1
E2
E3
E4
E5
E6
E7
E8
E9
E10
E11
E12
F1
F2
F3
F4
F5
F6
F7
F8
F9
F10
F11
F12
G1
G2
G3
G4
G5
G6
G7
G8
G9
G10
G11
G12
H1
H2
H3
H4
H5
H6
H7
H8
H9
H10
H11
H12
