# Supplementary material for: Exosomes from osteoarthritic fibroblast-like synoviocytes promote cartilage ferroptosis and damage via delivering microRNA-19b-3p to target SLC7A11 in osteoarthritis
Source: Front Immunol. 2023 Aug 24;14:1181156. doi: 10.3389/fimmu.2023.1181156 (PMC10484587; doi:10.3389/fimmu.2023.1181156)
Supplement: Supplementary file 3 [file DataSheet_2.zip › RT-qPCR/Fig2-miR-19b-3p.xlsx]

## Sheet: Sheet1
Running Parameters:
Stage :	1			Total Cycles :	1
Step1						95.0℃						for	60.0s
Stage :	2			Total Cycles :	40
Step1						95.0℃						for	15.0s
Step2						61.0℃						for	30.0s
Data collection and real_time analysis is:stage2	step	2
Well	Sample Name	Sample Type	Gene	Reportor	Ct
A1	Normal-1-1		miR-19b		24.6099
A2	Normal-1-2		miR-19b		25.0302
A3	Normal-1-3		miR-19b		24.3627
A4	Normal-2-1		miR-19b		23.8817
A5	Normal-2-2		miR-19b		23.5686
A6	Normal-2-3		miR-19b		23.9791
A7	Normal-3-1		miR-19b		23.916
A8	Normal-3-2		miR-19b		23.5042
A9	Normal-3-3		miR-19b		24.2877
A10	IL-1β-1-1		miR-19b		21.5794
A11	IL-1β-1-2		miR-19b		21.9569
A12	IL-1β-1-3		miR-19b		21.136
B1	IL-1β-2-1		miR-19b		23.2025
B2	IL-1β-2-2		miR-19b		23.0008
B3	IL-1β-2-3		miR-19b		22.9026
B4	IL-1β-3-1		miR-19b		23.6468
B5	IL-1β-3-2		miR-19b		23.5763
B6	IL-1β-3-3		miR-19b		23.2087
B7	IL-1β+Exo-1-1		miR-19b		23.161
B8	IL-1β+Exo-1-2		miR-19b		23.0601
B9	IL-1β+Exo-1-3		miR-19b		22.9045
B10	IL-1β+Exo-2-1		miR-19b		24.1557
B11	IL-1β+Exo-2-2		miR-19b		24.2088
B12	IL-1β+Exo-2-3		miR-19b		24.6532
C1	IL-1β+Exo-3-1		miR-19b		23.6439
C2	IL-1β+Exo-3-2		miR-19b		23.4039
C3	IL-1β+Exo-3-3		miR-19b		23.6646
C4	IL-1β+Exo+Fer-1-1-1		miR-19b		21.5936
C5	IL-1β+Exo+Fer-1-1-2		miR-19b		21.8113
C6	IL-1β+Exo+Fer-1-1-3		miR-19b		21.076
C7	IL-1β+Exo+Fer-1-2-1		miR-19b		23.8421
C8	IL-1β+Exo+Fer-1-2-2		miR-19b		24.048
C9	IL-1β+Exo+Fer-1-2-3		miR-19b		23.3852
C10	IL-1β+Exo+Fer-1-3-1		miR-19b		20.4285
C11	IL-1β+Exo+Fer-1-3-2		miR-19b		20.2892
C12	IL-1β+Exo+Fer-1-3-3		miR-19b		21.0806
D1
D2
D3
D4
D5
D6
D7
D8
D9
D10
D11
D12
E1
E2
E3
E4
E5
E6
E7
E8
E9
E10
E11
E12
F1
F2
F3
F4
F5
F6
F7
F8
F9
F10
F11
F12
G1
G2
G3
G4
G5
G6
G7
G8
G9
G10
G11
G12
H1
H2
H3
H4
H5
H6
H7
H8
H9
H10
H11
H12
