# Supplementary material for: Exosomes from osteoarthritic fibroblast-like synoviocytes promote cartilage ferroptosis and damage via delivering microRNA-19b-3p to target SLC7A11 in osteoarthritis
Source: Front Immunol. 2023 Aug 24;14:1181156. doi: 10.3389/fimmu.2023.1181156 (PMC10484587; doi:10.3389/fimmu.2023.1181156)
Supplement: Supplementary file 3 [file DataSheet_2.zip › RT-qPCR/Fig3-U6.xlsx]

## Sheet: Sheet1
Running Parameters:
Stage :	1			Total Cycles :	1
Step1						95.0℃						for	60.0s
Stage :	2			Total Cycles :	40
Step1						95.0℃						for	15.0s
Step2						61.0℃						for	30.0s
Data collection and real_time analysis is:stage2	step	2
Well	Sample Name	Sample Type	Gene	Reportor	Ct
A1	Control Exo1-1		U6		18.357
A2	Control Exo1-2		U6		18.4224
A3	Control Exo1-3		U6		17.8156
A4	Control Exo2-1		U6		18
A5	Control Exo2-2		U6		18.3591
A6	Control Exo2-3		U6		18.0796
A7	Control Exo3-1		U6		18.0023
A8	Control Exo3-2		U6		18.2049
A9	Control Exo3-3		U6		18.2274
A10	NC(+) Exo1-1		U6		18.1394
A11	NC(+) Exo1-2		U6		17.9535
A12	NC(+) Exo1-3		U6		18.202
B1	NC(+) Exo2-1		U6		20.6029
B2	NC(+) Exo2-2		U6		20.5934
B3	NC(+) Exo2-3		U6		21.2362
B4	NC(+) Exo3-1		U6		20.123
B5	NC(+) Exo3-2		U6		20.1212
B6	NC(+) Exo3-3		U6		20.3715
B7	miR(+) Exo1-1		U6		16.7347
B8	miR(+) Exo1-2		U6		16.7709
B9	miR(+) Exo1-3		U6		16.9671
B10	miR(+) Exo2-1		U6		19.673
B11	miR(+) Exo2-2		U6		19.3538
B12	miR(+) Exo2-3		U6		20.1924
C1	miR(+) Exo3-1		U6		18.0249
C2	miR(+) Exo3-2		U6		18.5316
C3	miR(+) Exo3-3		U6		17.9984
C4	NC(-) Exo1-1		U6		20.4005
C5	NC(-) Exo1-2		U6		20.3438
C6	NC(-) Exo1-3		U6		20.8998
C7	NC(-) Exo2-1		U6		20.3524
C8	NC(-) Exo2-2		U6		20.1332
C9	NC(-) Exo2-3		U6		20.2364
C10	NC(-) Exo3-1		U6		21.1917
C11	NC(-) Exo3-2		U6		20.6868
C12	NC(-) Exo3-3		U6		21.2911
D1	miR(-) Exo1-1		U6		15.9408
D2	miR(-) Exo1-2		U6		15.6453
D3	miR(-) Exo1-3		U6		16.2349
D4	miR(-) Exo2-1		U6		16.3733
D5	miR(-) Exo2-2		U6		16.2878
D6	miR(-) Exo2-3		U6		16.882
D7	miR(-) Exo3-1		U6		20.0853
D8	miR(-) Exo3-2		U6		19.8156
D9	miR(-) Exo3-3		U6		19.7726
D10
D11
D12
E1
E2
E3
E4
E5
E6
E7
E8
E9
E10
E11
E12
F1
F2
F3
F4
F5
F6
F7
F8
F9
F10
F11
F12
G1
G2
G3
G4
G5
G6
G7
G8
G9
G10
G11
G12
H1
H2
H3
H4
H5
H6
H7
H8
H9
H10
H11
H12
