# Supplementary material for: Exosomes from osteoarthritic fibroblast-like synoviocytes promote cartilage ferroptosis and damage via delivering microRNA-19b-3p to target SLC7A11 in osteoarthritis
Source: Front Immunol. 2023 Aug 24;14:1181156. doi: 10.3389/fimmu.2023.1181156 (PMC10484587; doi:10.3389/fimmu.2023.1181156)
Supplement: Supplementary file 3 [file DataSheet_2.zip › RT-qPCR/Fig3-miR-19b-3p.xlsx]

## Sheet: Sheet1
Running Parameters:
Stage :	1			Total Cycles :	1
Step1						95.0℃						for	60.0s
Stage :	2			Total Cycles :	40
Step1						95.0℃						for	15.0s
Step2						61.0℃						for	30.0s
Data collection and real_time analysis is:stage2	step	2
Well	Sample Name	Sample Type	Gene	Reportor	Ct
A1	Control Exo1-1		miR-19b		22.0306
A2	Control Exo1-2		miR-19b		21.7739
A3	Control Exo1-3		miR-19b		22.3648
A4	Control Exo2-1		miR-19b		21.8572
A5	Control Exo2-2		miR-19b		22.1064
A6	Control Exo2-3		miR-19b		21.3331
A7	Control Exo3-1		miR-19b		22.045
A8	Control Exo3-2		miR-19b		22.5031
A9	Control Exo3-3		miR-19b		21.6829
A10	NC(+) Exo1-1		miR-19b		21.9234
A11	NC(+) Exo1-2		miR-19b		21.5429
A12	NC(+) Exo1-3		miR-19b		21.8357
B1	NC(+) Exo2-1		miR-19b		24.6649
B2	NC(+) Exo2-2		miR-19b		24.5358
B3	NC(+) Exo2-3		miR-19b		25.4088
B4	NC(+) Exo3-1		miR-19b		24.0395
B5	NC(+) Exo3-2		miR-19b		24.2525
B6	NC(+) Exo3-3		miR-19b		23.6868
B7	miR(+) Exo1-1		miR-19b		18.5354
B8	miR(+) Exo1-2		miR-19b		18.9636
B9	miR(+) Exo1-3		miR-19b		18.5263
B10	miR(+) Exo2-1		miR-19b		21.6342
B11	miR(+) Exo2-2		miR-19b		21.6669
B12	miR(+) Exo2-3		miR-19b		22.0334
C1	miR(+) Exo3-1		miR-19b		20.0936
C2	miR(+) Exo3-2		miR-19b		19.7381
C3	miR(+) Exo3-3		miR-19b		19.9844
C4	NC(-) Exo1-1		miR-19b		24.6992
C5	NC(-) Exo1-2		miR-19b		24.1772
C6	NC(-) Exo1-3		miR-19b		24.6098
C7	NC(-) Exo2-1		miR-19b		23.8284
C8	NC(-) Exo2-2		miR-19b		23.7384
C9	NC(-) Exo2-3		miR-19b		24.0501
C10	NC(-) Exo3-1		miR-19b		25.1201
C11	NC(-) Exo3-2		miR-19b		25.3372
C12	NC(-) Exo3-3		miR-19b		24.9899
D1	miR(-) Exo1-1		miR-19b		21.4908
D2	miR(-) Exo1-2		miR-19b		21.8707
D3	miR(-) Exo1-3		miR-19b		21.2447
D4	miR(-) Exo2-1		miR-19b		22.3201
D5	miR(-) Exo2-2		miR-19b		22.4386
D6	miR(-) Exo2-3		miR-19b		21.7163
D7	miR(-) Exo3-1		miR-19b		25.7302
D8	miR(-) Exo3-2		miR-19b		26.0603
D9	miR(-) Exo3-3		miR-19b		25.4572
D10
D11
D12
E1
E2
E3
E4
E5
E6
E7
E8
E9
E10
E11
E12
F1
F2
F3
F4
F5
F6
F7
F8
F9
F10
F11
F12
G1
G2
G3
G4
G5
G6
G7
G8
G9
G10
G11
G12
H1
H2
H3
H4
H5
H6
H7
H8
H9
H10
H11
H12
