# Supplementary material for: Exosomes from osteoarthritic fibroblast-like synoviocytes promote cartilage ferroptosis and damage via delivering microRNA-19b-3p to target SLC7A11 in osteoarthritis
Source: Front Immunol. 2023 Aug 24;14:1181156. doi: 10.3389/fimmu.2023.1181156 (PMC10484587; doi:10.3389/fimmu.2023.1181156)
Supplement: Supplementary file 3 [file DataSheet_2.zip › RT-qPCR/Fig4-U6.xlsx]

## Sheet: Sheet1
Running Parameters:
Stage :	1			Total Cycles :	1
Step1						95.0℃						for	60.0s
Stage :	2			Total Cycles :	40
Step1						95.0℃						for	15.0s
Step2						61.0℃						for	30.0s
Data collection and real_time analysis is:stage2	step	2
Well	Sample Name	Sample Type	Gene	Reportor	Ct
A1	Control1-1		U6		17.7359
A2	Control1-2		U6		18.2394
A3	Control1-3		U6		17.7384
A4	Control2-1		U6		17.4854
A5	Control2-2		U6		17.4787
A6	Control2-3		U6		17.8555
A7	Control3-1		U6		17.3348
A8	Control3-2		U6		17.1176
A9	Control3-3		U6		17.9239
A10	NC(+)1-1		U6		20.7795
A11	NC(+)1-2		U6		20.8054
A12	NC(+)1-3		U6		21.1047
B1	NC(+)2-1		U6		16.7029
B2	NC(+)2-2		U6		16.4932
B3	NC(+)2-3		U6		16.4215
B4	NC(+)3-1		U6		17.0693
B5	NC(+)3-2		U6		16.9264
B6	NC(+)3-3		U6		17.4482
B7	miR(+)1-1		U6		19.8595
B8	miR(+)1-2		U6		19.6264
B9	miR(+)1-3		U6		19.6767
B10	miR(+)2-1		U6		19.3581
B11	miR(+)2-2		U6		19.2945
B12	miR(+)2-3		U6		19.8783
C1	miR(+)3-1		U6		17.7614
C2	miR(+)3-2		U6		18.106
C3	miR(+)3-3		U6		17.847
C4	NC(-)1-1		U6		21.1495
C5	NC(-)1-2		U6		21.4657
C6	NC(-)1-3		U6		21.4322
C7	NC(-)2-1		U6		16.3392
C8	NC(-)2-2		U6		16.7077
C9	NC(-)2-3		U6		16.2249
C10	NC(-)3-1		U6		22.9407
C11	NC(-)3-2		U6		22.7746
C12	NC(-)3-3		U6		22.5484
D1	miR(-)1-1		U6		18.5927
D2	miR(-)1-2		U6		18.301
D3	miR(-)1-3		U6		19.0163
D4	miR(-)2-1		U6		19.2217
D5	miR(-)2-2		U6		19.0419
D6	miR(-)2-3		U6		19.1158
D7	miR(-)3-1		U6		19.358
D8	miR(-)3-2		U6		18.9894
D9	miR(-)3-3		U6		19.7806
D10
D11
D12
E1
E2
E3
E4
E5
E6
E7
E8
E9
E10
E11
E12
F1
F2
F3
F4
F5
F6
F7
F8
F9
F10
F11
F12
G1
G2
G3
G4
G5
G6
G7
G8
G9
G10
G11
G12
H1
H2
H3
H4
H5
H6
H7
H8
H9
H10
H11
H12
