# Supplementary material for: Exosomes from osteoarthritic fibroblast-like synoviocytes promote cartilage ferroptosis and damage via delivering microRNA-19b-3p to target SLC7A11 in osteoarthritis
Source: Front Immunol. 2023 Aug 24;14:1181156. doi: 10.3389/fimmu.2023.1181156 (PMC10484587; doi:10.3389/fimmu.2023.1181156)
Supplement: Supplementary file 3 [file DataSheet_2.zip › RT-qPCR/Fig4-miR-19b-3p.xlsx]

## Sheet: Sheet1
Running Parameters:
Stage :	1			Total Cycles :	1
Step1						95.0℃						for	60.0s
Stage :	2			Total Cycles :	40
Step1						95.0℃						for	15.0s
Step2						61.0℃						for	30.0s
Data collection and real_time analysis is:stage2	step	2
Well	Sample Name	Sample Type	Gene	Reportor	Ct
A1	Control1-1		miR-19b		20.589
A2	Control1-2		miR-19b		20.7635
A3	Control1-3		miR-19b		20.3164
A4	Control2-1		miR-19b		20.1283
A5	Control2-2		miR-19b		20.4182
A6	Control2-3		miR-19b		20.1004
A7	Control3-1		miR-19b		20.0318
A8	Control3-2		miR-19b		19.9951
A9	Control3-3		miR-19b		19.8142
A10	NC(+)1-1		miR-19b		23.7575
A11	NC(+)1-2		miR-19b		23.8481
A12	NC(+)1-3		miR-19b		23.7939
B1	NC(+)2-1		miR-19b		19.0755
B2	NC(+)2-2		miR-19b		18.9456
B3	NC(+)2-3		miR-19b		18.6558
B4	NC(+)3-1		miR-19b		19.8464
B5	NC(+)3-2		miR-19b		20.1258
B6	NC(+)3-3		miR-19b		19.5587
B7	miR(+)1-1		miR-19b		19.4837
B8	miR(+)1-2		miR-19b		19.8919
B9	miR(+)1-3		miR-19b		19.1386
B10	miR(+)2-1		miR-19b		19.4338
B11	miR(+)2-2		miR-19b		19.4779
B12	miR(+)2-3		miR-19b		19.7908
C1	miR(+)3-1		miR-19b		18.0168
C2	miR(+)3-2		miR-19b		18.0071
C3	miR(+)3-3		miR-19b		17.7629
C4	NC(-)1-1		miR-19b		24.2929
C5	NC(-)1-2		miR-19b		23.8473
C6	NC(-)1-3		miR-19b		24.0391
C7	NC(-)2-1		miR-19b		18.9271
C8	NC(-)2-2		miR-19b		18.9574
C9	NC(-)2-3		miR-19b		19.2568
C10	NC(-)3-1		miR-19b		24.9307
C11	NC(-)3-2		miR-19b		25.5571
C12	NC(-)3-3		miR-19b		24.7309
D1	miR(-)1-1		miR-19b		24.0249
D2	miR(-)1-2		miR-19b		23.7616
D3	miR(-)1-3		miR-19b		24.2896
D4	miR(-)2-1		miR-19b		24.5039
D5	miR(-)2-2		miR-19b		24.7166
D6	miR(-)2-3		miR-19b		24.6236
D7	miR(-)3-1		miR-19b		24.6435
D8	miR(-)3-2		miR-19b		24.7607
D9	miR(-)3-3		miR-19b		23.8668
D10
D11
D12
E1
E2
E3
E4
E5
E6
E7
E8
E9
E10
E11
E12
F1
F2
F3
F4
F5
F6
F7
F8
F9
F10
F11
F12
G1
G2
G3
G4
G5
G6
G7
G8
G9
G10
G11
G12
H1
H2
H3
H4
H5
H6
H7
H8
H9
H10
H11
H12
