# Supplementary material for: Exosomes from osteoarthritic fibroblast-like synoviocytes promote cartilage ferroptosis and damage via delivering microRNA-19b-3p to target SLC7A11 in osteoarthritis
Source: Front Immunol. 2023 Aug 24;14:1181156. doi: 10.3389/fimmu.2023.1181156 (PMC10484587; doi:10.3389/fimmu.2023.1181156)
Supplement: Supplementary file 3 [file DataSheet_2.zip › RT-qPCR/Fig5-SLC7A11.xlsx]

## Sheet: Sheet1
Running Parameters:
Stage :	1			Total Cycles :	1
Step1						95.0℃						for	60.0s
Stage :	2			Total Cycles :	40
Step1						95.0℃						for	15.0s
Step2						61.0℃						for	30.0s
Data collection and real_time analysis is:stage2	step	2
Well	Sample Name	Sample Type	Gene	Reportor	Ct
A1	Control1-1		SLC7A11		26.2455
A2	Control1-2		SLC7A11		26.1506
A3	Control1-3		SLC7A11		26.6653
A4	Control2-1		SLC7A11		22.9041
A5	Control2-2		SLC7A11		23.4415
A6	Control2-3		SLC7A11		22.6128
A7	Control3-1		SLC7A11		28.3541
A8	Control3-2		SLC7A11		28.2147
A9	Control3-3		SLC7A11		28.6008
A10	NC1-1		SLC7A11		24.8659
A11	NC1-2		SLC7A11		24.7529
A12	NC1-3		SLC7A11		25.7057
B1	NC2-1		SLC7A11		27.7486
B2	NC2-2		SLC7A11		28.3318
B3	NC2-3		SLC7A11		27.6813
B4	NC3-1		SLC7A11		25.4268
B5	NC3-2		SLC7A11		25.1821
B6	NC3-3		SLC7A11		25.0189
B7	miR(+)1-1		SLC7A11		29.0337
B8	miR(+)1-2		SLC7A11		28.9503
B9	miR(+)1-3		SLC7A11		29.1632
B10	miR(+)2-1		SLC7A11		28.0921
B11	miR(+)2-2		SLC7A11		28.8126
B12	miR(+)2-3		SLC7A11		28.1258
C1	miR(+)3-1		SLC7A11		27.279
C2	miR(+)3-2		SLC7A11		26.8079
C3	miR(+)3-3		SLC7A11		27.5492
C4	SLC7A11(+)1-1		SLC7A11		21.9891
C5	SLC7A11(+)1-2		SLC7A11		22.4573
C6	SLC7A11(+)1-3		SLC7A11		21.8991
C7	SLC7A11(+)2-1		SLC7A11		23.8798
C8	SLC7A11(+)2-2		SLC7A11		23.6925
C9	SLC7A11(+)2-3		SLC7A11		24.1065
C10	SLC7A11(+)3-1		SLC7A11		27.3548
C11	SLC7A11(+)3-2		SLC7A11		26.6748
C12	SLC7A11(+)3-3		SLC7A11		27.411
D1	miR(+)+SLC7A11(+)1-1		SLC7A11		23.7542
D2	miR(+)+SLC7A11(+)1-2		SLC7A11		24.2036
D3	miR(+)+SLC7A11(+)1-3		SLC7A11		23.5638
D4	miR(+)+SLC7A11(+)2-1		SLC7A11		21.5611
D5	miR(+)+SLC7A11(+)2-2		SLC7A11		21.9884
D6	miR(+)+SLC7A11(+)2-3		SLC7A11		21.1539
D7	miR(+)+SLC7A11(+)3-1		SLC7A11		22.8012
D8	miR(+)+SLC7A11(+)3-2		SLC7A11		23.1559
D9	miR(+)+SLC7A11(+)3-3		SLC7A11		22.9676
D10
D11
D12
E1
E2
E3
E4
E5
E6
E7
E8
E9
E10
E11
E12
F1
F2
F3
F4
F5
F6
F7
F8
F9
F10
F11
F12
G1
G2
G3
G4
G5
G6
G7
G8
G9
G10
G11
G12
H1
H2
H3
H4
H5
H6
H7
H8
H9
H10
H11
H12
