# Supplementary material for: Exosomes from osteoarthritic fibroblast-like synoviocytes promote cartilage ferroptosis and damage via delivering microRNA-19b-3p to target SLC7A11 in osteoarthritis
Source: Front Immunol. 2023 Aug 24;14:1181156. doi: 10.3389/fimmu.2023.1181156 (PMC10484587; doi:10.3389/fimmu.2023.1181156)
Supplement: Supplementary file 3 [file DataSheet_2.zip › RT-qPCR/Fig5-a┬-actin.xlsx]

## Sheet: Sheet1
Running Parameters:
Stage :	1			Total Cycles :	1
Step1						95.0℃						for	60.0s
Stage :	2			Total Cycles :	40
Step1						95.0℃						for	15.0s
Step2						61.0℃						for	30.0s
Data collection and real_time analysis is:stage2	step	2
Well	Sample Name	Sample Type	Gene	Reportor	Ct
A1	Control1-1		β-actin		23.1689
A2	Control1-2		β-actin		22.6314
A3	Control1-3		β-actin		23.1678
A4	Control2-1		β-actin		20.0273
A5	Control2-2		β-actin		19.7182
A6	Control2-3		β-actin		20.0506
A7	Control3-1		β-actin		24.7152
A8	Control3-2		β-actin		25.0081
A9	Control3-3		β-actin		25.1311
A10	NC1-1		β-actin		21.7367
A11	NC1-2		β-actin		21.5181
A12	NC1-3		β-actin		21.6154
B1	NC2-1		β-actin		24.3179
B2	NC2-2		β-actin		24.1727
B3	NC2-3		β-actin		24.9559
B4	NC3-1		β-actin		22.2112
B5	NC3-2		β-actin		21.828
B6	NC3-3		β-actin		22.1003
B7	miR(+)1-1		β-actin		24.3683
B8	miR(+)1-2		β-actin		24.2146
B9	miR(+)1-3		β-actin		24.2831
B10	miR(+)2-1		β-actin		23.6471
B11	miR(+)2-2		β-actin		23.9185
B12	miR(+)2-3		β-actin		22.8279
C1	miR(+)3-1		β-actin		21.8469
C2	miR(+)3-2		β-actin		21.7453
C3	miR(+)3-3		β-actin		21.7739
C4	SLC7A11(+)1-1		β-actin		21.4855
C5	SLC7A11(+)1-2		β-actin		20.8919
C6	SLC7A11(+)1-3		β-actin		21.52
C7	SLC7A11(+)2-1		β-actin		22.8597
C8	SLC7A11(+)2-2		β-actin		22.8098
C9	SLC7A11(+)2-3		β-actin		22.9927
C10	SLC7A11(+)3-1		β-actin		26.2978
C11	SLC7A11(+)3-2		β-actin		26.5253
C12	SLC7A11(+)3-3		β-actin		25.6178
D1	miR(+)+SLC7A11(+)1-1		β-actin		21.2044
D2	miR(+)+SLC7A11(+)1-2		β-actin		21.3141
D3	miR(+)+SLC7A11(+)1-3		β-actin		20.971
D4	miR(+)+SLC7A11(+)2-1		β-actin		19.1704
D5	miR(+)+SLC7A11(+)2-2		β-actin		18.8968
D6	miR(+)+SLC7A11(+)2-3		β-actin		19.5211
D7	miR(+)+SLC7A11(+)3-1		β-actin		20.6371
D8	miR(+)+SLC7A11(+)3-2		β-actin		20.8488
D9	miR(+)+SLC7A11(+)3-3		β-actin		19.9135
D10
D11
D12
E1
E2
E3
E4
E5
E6
E7
E8
E9
E10
E11
E12
F1
F2
F3
F4
F5
F6
F7
F8
F9
F10
F11
F12
G1
G2
G3
G4
G5
G6
G7
G8
G9
G10
G11
G12
H1
H2
H3
H4
H5
H6
H7
H8
H9
H10
H11
H12
