# Supplementary material for: Exosomes from osteoarthritic fibroblast-like synoviocytes promote cartilage ferroptosis and damage via delivering microRNA-19b-3p to target SLC7A11 in osteoarthritis
Source: Front Immunol. 2023 Aug 24;14:1181156. doi: 10.3389/fimmu.2023.1181156 (PMC10484587; doi:10.3389/fimmu.2023.1181156)
Supplement: Supplementary file 3 [file DataSheet_2.zip › RT-qPCR/Fig6-U6.xlsx]

## Sheet: Sheet1
Running Parameters:
Stage :	1			Total Cycles :	1
Step1						95.0℃						for	60.0s
Stage :	2			Total Cycles :	40
Step1						95.0℃						for	15.0s
Step2						61.0℃						for	30.0s
Data collection and real_time analysis is:stage2	step	2
Well	Sample Name	Sample Type	Gene	Reportor	Ct
A1	Sham1-1		U6		18.4331
A2	Sham1-2		U6		18.7549
A3	Sham1-3		U6		18.4821
A4	Sham2-1		U6		17.8724
A5	Sham2-2		U6		17.8755
A6	Sham2-3		U6		17.4094
A7	Sham3-1		U6		17.5289
A8	Sham3-2		U6		17.5927
A9	Sham3-3		U6		17.7416
A10	Sham4-1		U6		18.6992
A11	Sham4-2		U6		18.9425
A12	Sham4-3		U6		18.3477
B1	Sham5-1		U6		21.9924
B2	Sham5-2		U6		22.5163
B3	Sham5-3		U6		22.1181
B4	Sham6-1		U6		18.9549
B5	Sham6-2		U6		18.8789
B6	Sham6-3		U6		18.8455
B7	Model1-1		U6		20.6823
B8	Model1-2		U6		21.0537
B9	Model1-3		U6		20.3357
B10	Model2-1		U6		18.4035
B11	Model2-2		U6		18.0216
B12	Model2-3		U6		18.2842
C1	Model3-1		U6		16.6199
C2	Model3-2		U6		16.4335
C3	Model3-3		U6		16.4715
C4	Model4-1		U6		17.1123
C5	Model4-2		U6		16.8744
C6	Model4-3		U6		17.1426
C7	Model5-1		U6		18.0489
C8	Model5-2		U6		18.2102
C9	Model5-3		U6		17.9115
C10	Model6-1		U6		20.9664
C11	Model6-2		U6		20.479
C12	Model6-3		U6		20.9508
D1	Exo1-1		U6		18.9938
D2	Exo1-2		U6		19.1576
D3	Exo1-3		U6		18.4592
D4	Exo2-1		U6		18.0333
D5	Exo2-2		U6		17.6744
D6	Exo2-3		U6		18.0646
D7	Exo3-1		U6		16.7471
D8	Exo3-2		U6		16.5726
D9	Exo3-3		U6		17.0591
D10	Exo4-1		U6		19.1883
D11	Exo4-2		U6		18.9549
D12	Exo4-3		U6		19.0539
E1	Exo5-1		U6		18.1339
E2	Exo5-2		U6		18.2136
E3	Exo5-3		U6		18.4676
E4	Exo6-1		U6		17.3405
E5	Exo6-2		U6		17.0646
E6	Exo6-3		U6		17.752
E7	Exo+Fer-1-1-1		U6		18.8358
E8	Exo+Fer-1-1-2		U6		18.6718
E9	Exo+Fer-1-1-3		U6		18.6572
E10	Exo+Fer-1-2-1		U6		19.8348
E11	Exo+Fer-1-2-2		U6		20.0374
E12	Exo+Fer-1-2-3		U6		19.6726
F1	Exo+Fer-1-3-1		U6		19.5578
F2	Exo+Fer-1-3-2		U6		19.5086
F3	Exo+Fer-1-3-3		U6		19.3053
F4	Exo+Fer-1-4-1		U6		17.5216
F5	Exo+Fer-1-4-2		U6		17.4949
F6	Exo+Fer-1-4-3		U6		17.978
F7	Exo+Fer-1-5-1		U6		19.9717
F8	Exo+Fer-1-5-2		U6		20.5228
F9	Exo+Fer-1-5-3		U6		19.9246
F10	Exo+Fer-1-6-1		U6		19.0476
F11	Exo+Fer-1-6-2		U6		18.9479
F12	Exo+Fer-1-6-3		U6		19.0776
G1	miR(-) Exo1-1		U6		18.4568
G2	miR(-) Exo1-2		U6		18.4687
G3	miR(-) Exo1-3		U6		18.1256
G4	miR(-) Exo2-1		U6		16.4827
G5	miR(-) Exo2-2		U6		16.6189
G6	miR(-) Exo2-3		U6		16.0042
G7	miR(-) Exo3-1		U6		20.8096
G8	miR(-) Exo3-2		U6		20.6559
G9	miR(-) Exo3-3		U6		20.5761
G10	miR(-) Exo4-1		U6		19.0707
G11	miR(-) Exo4-2		U6		19.3508
G12	miR(-) Exo4-3		U6		19.1696
H1	miR(-) Exo5-1		U6		17.7586
H2	miR(-) Exo5-2		U6		17.9813
H3	miR(-) Exo5-3		U6		17.7504
H4	miR(-) Exo6-1		U6		18.4898
H5	miR(-) Exo6-2		U6		18.2279
H6	miR(-) Exo6-3		U6		19.0478
H7
H8
H9
H10
H11
H12
