# Supplementary material for: Exosomes from osteoarthritic fibroblast-like synoviocytes promote cartilage ferroptosis and damage via delivering microRNA-19b-3p to target SLC7A11 in osteoarthritis
Source: Front Immunol. 2023 Aug 24;14:1181156. doi: 10.3389/fimmu.2023.1181156 (PMC10484587; doi:10.3389/fimmu.2023.1181156)
Supplement: Supplementary file 3 [file DataSheet_2.zip › RT-qPCR/Fig6-miR-19b-3p.xlsx]

## Sheet: Sheet1
Running Parameters:
Stage :	1			Total Cycles :	1
Step1						95.0℃						for	60.0s
Stage :	2			Total Cycles :	40
Step1						95.0℃						for	15.0s
Step2						61.0℃						for	30.0s
Data collection and real_time analysis is:stage2	step	2
Well	Sample Name	Sample Type	Gene	Reportor	Ct
A1	Sham1-1		miR-19b		24.8512
A2	Sham1-2		miR-19b		25.3509
A3	Sham1-3		miR-19b		24.5527
A4	Sham2-1		miR-19b		23.8441
A5	Sham2-2		miR-19b		23.4885
A6	Sham2-3		miR-19b		24.267
A7	Sham3-1		miR-19b		24.0162
A8	Sham3-2		miR-19b		24.2002
A9	Sham3-3		miR-19b		24.3342
A10	Sham4-1		miR-19b		24.615
A11	Sham4-2		miR-19b		24.6525
A12	Sham4-3		miR-19b		24.8063
B1	Sham5-1		miR-19b		28.0058
B2	Sham5-2		miR-19b		28.3702
B3	Sham5-3		miR-19b		28.0365
B4	Sham6-1		miR-19b		25.6902
B5	Sham6-2		miR-19b		26.2021
B6	Sham6-3		miR-19b		25.67
B7	Model1-1		miR-19b		26.085
B8	Model1-2		miR-19b		25.9368
B9	Model1-3		miR-19b		25.7024
B10	Model2-1		miR-19b		23.73
B11	Model2-2		miR-19b		23.9296
B12	Model2-3		miR-19b		23.8889
C1	Model3-1		miR-19b		21.7873
C2	Model3-2		miR-19b		21.8458
C3	Model3-3		miR-19b		22.153
C4	Model4-1		miR-19b		22.6043
C5	Model4-2		miR-19b		22.812
C6	Model4-3		miR-19b		22.2296
C7	Model5-1		miR-19b		23.1412
C8	Model5-2		miR-19b		23.6107
C9	Model5-3		miR-19b		23.1105
C10	Model6-1		miR-19b		26.2142
C11	Model6-2		miR-19b		26.3614
C12	Model6-3		miR-19b		26.037
D1	Exo1-1		miR-19b		23.1768
D2	Exo1-2		miR-19b		22.9166
D3	Exo1-3		miR-19b		23.8125
D4	Exo2-1		miR-19b		22.0152
D5	Exo2-2		miR-19b		21.4068
D6	Exo2-3		miR-19b		22.0488
D7	Exo3-1		miR-19b		21.1502
D8	Exo3-2		miR-19b		21.2933
D9	Exo3-3		miR-19b		20.4057
D10	Exo4-1		miR-19b		22.7437
D11	Exo4-2		miR-19b		22.6473
D12	Exo4-3		miR-19b		23.3051
E1	Exo5-1		miR-19b		22.3678
E2	Exo5-2		miR-19b		22.7552
E3	Exo5-3		miR-19b		21.837
E4	Exo6-1		miR-19b		21.7025
E5	Exo6-2		miR-19b		21.5511
E6	Exo6-3		miR-19b		22.0316
E7	Exo+Fer-1-1-1		miR-19b		23.1301
E8	Exo+Fer-1-1-2		miR-19b		22.6375
E9	Exo+Fer-1-1-3		miR-19b		23.2809
E10	Exo+Fer-1-2-1		miR-19b		24.5166
E11	Exo+Fer-1-2-2		miR-19b		24.0445
E12	Exo+Fer-1-2-3		miR-19b		24.8229
F1	Exo+Fer-1-3-1		miR-19b		23.6254
F2	Exo+Fer-1-3-2		miR-19b		24.0503
F3	Exo+Fer-1-3-3		miR-19b		23.9012
F4	Exo+Fer-1-4-1		miR-19b		21.7133
F5	Exo+Fer-1-4-2		miR-19b		22.1217
F6	Exo+Fer-1-4-3		miR-19b		21.5461
F7	Exo+Fer-1-5-1		miR-19b		24.5915
F8	Exo+Fer-1-5-2		miR-19b		24.9053
F9	Exo+Fer-1-5-3		miR-19b		23.7548
F10	Exo+Fer-1-6-1		miR-19b		23.1868
F11	Exo+Fer-1-6-2		miR-19b		23.4128
F12	Exo+Fer-1-6-3		miR-19b		22.8143
G1	miR(-) Exo1-1		miR-19b		23.4321
G2	miR(-) Exo1-2		miR-19b		23.0115
G3	miR(-) Exo1-3		miR-19b		23.885
G4	miR(-) Exo2-1		miR-19b		21.8821
G5	miR(-) Exo2-2		miR-19b		22.2048
G6	miR(-) Exo2-3		miR-19b		21.2803
G7	miR(-) Exo3-1		miR-19b		25.9381
G8	miR(-) Exo3-2		miR-19b		26.4278
G9	miR(-) Exo3-3		miR-19b		26.1449
G10	miR(-) Exo4-1		miR-19b		24.2899
G11	miR(-) Exo4-2		miR-19b		24.2413
G12	miR(-) Exo4-3		miR-19b		24.0931
H1	miR(-) Exo5-1		miR-19b		23.5569
H2	miR(-) Exo5-2		miR-19b		23.1886
H3	miR(-) Exo5-3		miR-19b		23.5841
H4	miR(-) Exo6-1		miR-19b		24.1363
H5	miR(-) Exo6-2		miR-19b		24.1553
H6	miR(-) Exo6-3		miR-19b		23.7578
H7
H8
H9
H10
H11
H12
