# Supplementary material for: Exosomes from osteoarthritic fibroblast-like synoviocytes promote cartilage ferroptosis and damage via delivering microRNA-19b-3p to target SLC7A11 in osteoarthritis
Source: Front Immunol. 2023 Aug 24;14:1181156. doi: 10.3389/fimmu.2023.1181156 (PMC10484587; doi:10.3389/fimmu.2023.1181156)
Supplement: Supplementary file 3 [file DataSheet_2.zip › RT-qPCR/FigS1-U6.xlsx]

## Sheet: Sheet1
Running Parameters:
Stage :	1			Total Cycles :	1
Step1						95.0℃						for	60.0s
Stage :	2			Total Cycles :	40
Step1						95.0℃						for	15.0s
Step2						61.0℃						for	30.0s
Data collection and real_time analysis is:stage2	step	2
Well	Sample Name	Sample Type	Gene	Reportor	Ct
A1	Control-FLS1-1		U6		18.3924
A2	Control-FLS1-2		U6		18.3912
A3	Control-FLS1-3		U6		18.6847
A4	Control-FLS2-1		U6		17.9288
A5	Control-FLS2-2		U6		17.7582
A6	Control-FLS2-3		U6		17.6159
A7	Control-FLS3-1		U6		18.56
A8	Control-FLS3-2		U6		18.9857
A9	Control-FLS3-3		U6		18.4445
A10	OA-FLS1-1		U6		15.1676
A11	OA-FLS1-2		U6		15.1644
A12	OA-FLS1-3		U6		14.85
B1	OA-FLS2-1		U6		18.2024
B2	OA-FLS2-2		U6		18.071
B3	OA-FLS2-3		U6		17.9661
B4	OA-FLS3-1		U6		20.2266
B5	OA-FLS3-2		U6		20.2784
B6	OA-FLS3-3		U6		20.2385
B7	Control-FLS Exo1-1		U6		16.5248
B8	Control-FLS Exo1-2		U6		16.6186
B9	Control-FLS Exo1-3		U6		16.8298
B10	Control-FLS Exo2-1		U6		15.4527
B11	Control-FLS Exo2-2		U6		15.4483
B12	Control-FLS Exo2-3		U6		15.7984
C1	Control-FLS Exo3-1		U6		18.0244
C2	Control-FLS Exo3-2		U6		17.7929
C3	Control-FLS3-3		U6		18.4735
C4	OA-FLS Exo1-1		U6		17.7783
C5	OA-FLS Exo1-2		U6		17.3563
C6	OA-FLS Exo1-3		U6		17.992
C7	OA-FLS Exo2-1		U6		12.5958
C8	OA-FLS Exo2-2		U6		12.6184
C9	OA-FLS Exo2-3		U6		12.2532
C10	OA-FLS Exo3-1		U6		16.1157
C11	OA-FLS Exo3-2		U6		16.0185
C12	OA-FLS Exo3-3		U6		15.7632
D1
D2
D3
D4
D5
D6
D7
D8
D9
D10
D11
D12
E1
E2
E3
E4
E5
E6
E7
E8
E9
E10
E11
E12
F1
F2
F3
F4
F5
F6
F7
F8
F9
F10
F11
F12
G1
G2
G3
G4
G5
G6
G7
G8
G9
G10
G11
G12
H1
H2
H3
H4
H5
H6
H7
H8
H9
H10
H11
H12
