# Supplementary material for: Exosomes from osteoarthritic fibroblast-like synoviocytes promote cartilage ferroptosis and damage via delivering microRNA-19b-3p to target SLC7A11 in osteoarthritis
Source: Front Immunol. 2023 Aug 24;14:1181156. doi: 10.3389/fimmu.2023.1181156 (PMC10484587; doi:10.3389/fimmu.2023.1181156)
Supplement: Supplementary file 3 [file DataSheet_2.zip › RT-qPCR/FigS1-miR-19b-3p.xlsx]

## Sheet: Sheet1
Running Parameters:
Stage :	1			Total Cycles :	1
Step1						95.0℃						for	60.0s
Stage :	2			Total Cycles :	40
Step1						95.0℃						for	15.0s
Step2						61.0℃						for	30.0s
Data collection and real_time analysis is:stage2	step	2
Well	Sample Name	Sample Type	Gene	Reportor	Ct
A1	Control-FLS1-1		miR-19b		24.6961
A2	Control-FLS1-2		miR-19b		24.8458
A3	Control-FLS1-3		miR-19b		24.4553
A4	Control-FLS2-1		miR-19b		23.5843
A5	Control-FLS2-2		miR-19b		24.0131
A6	Control-FLS2-3		miR-19b		23.6672
A7	Control-FLS3-1		miR-19b		24.8622
A8	Control-FLS3-2		miR-19b		24.8002
A9	Control-FLS3-3		miR-19b		25.265
A10	OA-FLS1-1		miR-19b		19.7654
A11	OA-FLS1-2		miR-19b		19.5607
A12	OA-FLS1-3		miR-19b		19.6734
B1	OA-FLS2-1		miR-19b		22.7712
B2	OA-FLS2-2		miR-19b		22.752
B3	OA-FLS2-3		miR-19b		22.2792
B4	OA-FLS3-1		miR-19b		24.559
B5	OA-FLS3-2		miR-19b		24.6404
B6	OA-FLS3-3		miR-19b		24.3408
B7	Control-FLS Exo1-1		miR-19b		20.28
B8	Control-FLS Exo1-2		miR-19b		20.6083
B9	Control-FLS Exo1-3		miR-19b		20.4727
B10	Control-FLS Exo2-1		miR-19b		19.3563
B11	Control-FLS Exo2-2		miR-19b		19.583
B12	Control-FLS Exo2-3		miR-19b		19.7013
C1	Control-FLS Exo3-1		miR-19b		21.7722
C2	Control-FLS Exo3-2		miR-19b		21.3507
C3	Control-FLS3-3		miR-19b		21.7307
C4	OA-FLS Exo1-1		miR-19b		19.6736
C5	OA-FLS Exo1-2		miR-19b		20.045
C6	OA-FLS Exo1-3		miR-19b		19.349
C7	OA-FLS Exo2-1		miR-19b		14.6642
C8	OA-FLS Exo2-2		miR-19b		14.3464
C9	OA-FLS Exo2-3		miR-19b		14.5606
C10	OA-FLS Exo3-1		miR-19b		17.9086
C11	OA-FLS Exo3-2		miR-19b		17.5219
C12	OA-FLS Exo3-3		miR-19b		17.9201
D1
D2
D3
D4
D5
D6
D7
D8
D9
D10
D11
D12
E1
E2
E3
E4
E5
E6
E7
E8
E9
E10
E11
E12
F1
F2
F3
F4
F5
F6
F7
F8
F9
F10
F11
F12
G1
G2
G3
G4
G5
G6
G7
G8
G9
G10
G11
G12
H1
H2
H3
H4
H5
H6
H7
H8
H9
H10
H11
H12
