# Supplementary material for: Exosomes from osteoarthritic fibroblast-like synoviocytes promote cartilage ferroptosis and damage via delivering microRNA-19b-3p to target SLC7A11 in osteoarthritis
Source: Front Immunol. 2023 Aug 24;14:1181156. doi: 10.3389/fimmu.2023.1181156 (PMC10484587; doi:10.3389/fimmu.2023.1181156)
Supplement: Supplementary file 3 [file DataSheet_2.zip › RT-qPCR/FigS2-U6.xlsx]

## Sheet: Sheet1
Running Parameters:
Stage :	1			Total Cycles :	1
Step1						95.0℃						for	60.0s
Stage :	2			Total Cycles :	40
Step1						95.0℃						for	15.0s
Step2						61.0℃						for	30.0s
Data collection and real_time analysis is:stage2	step	2
Well	Sample Name	Sample Type	Gene	Reportor	Ct
A1	OA-FLS Control1-1		U6		18.6645
A2	OA-FLS Control1-2		U6		18.5273
A3	OA-FLS Control1-3		U6		19.1279
A4	OA-FLS Control2-1		U6		19.42
A5	OA-FLS Control2-2		U6		19.3424
A6	OA-FLS Control2-3		U6		19.0376
A7	OA-FLS Control3-1		U6		18.0029
A8	OA-FLS Control3-2		U6		18.0485
A9	OA-FLS Control3-3		U6		18.3842
A10	OA-FLS NC(+)1-1		U6		19.2987
A11	OA-FLS NC(+)1-2		U6		19.066
A12	OA-FLS NC(+)1-3		U6		19.225
B1	OA-FLS NC(+)2-1		U6		22.7146
B2	OA-FLS NC(+)2-2		U6		22.9032
B3	OA-FLS NC(+)2-3		U6		22.3167
B4	OA-FLS NC(+)3-1		U6		16.6694
B5	OA-FLS NC(+)3-2		U6		16.6747
B6	OA-FLS NC(+)3-3		U6		16.3456
B7	OA-FLS miR(+)1-1		U6		18.0852
B8	OA-FLS miR(+)1-2		U6		18.3676
B9	OA-FLS miR(+)1-3		U6		18.0137
B10	OA-FLS miR(+)2-1		U6		19.0028
B11	OA-FLS miR(+)2-2		U6		19.4219
B12	OA-FLS miR(+)2-3		U6		19.0388
C1	OA-FLS miR(+)3-1		U6		21.0288
C2	OA-FLS miR(+)3-2		U6		20.6499
C3	OA-FLS miR(+)3-3		U6		21.1977
C4	OA-FLS NC(-)1-1		U6		18.3132
C5	OA-FLS NC(-)1-2		U6		18.5881
C6	OA-FLS NC(-)1-3		U6		18.2705
C7	OA-FLS NC(-)2-1		U6		18.5497
C8	OA-FLS NC(-)2-2		U6		18.9654
C9	OA-FLS NC(-)2-3		U6		18.3872
C10	OA-FLS NC(-)3-1		U6		19.2862
C11	OA-FLS NC(-)3-2		U6		19.2648
C12	OA-FLS NC(-)3-3		U6		18.9306
D1	OA-FLS miR(-)1-1		U6		18.7538
D2	OA-FLS miR(-)1-2		U6		19.0398
D3	OA-FLS miR(-)1-3		U6		18.7317
D4	OA-FLS miR(-)2-1		U6		18.1655
D5	OA-FLS miR(-)2-2		U6		17.9686
D6	OA-FLS miR(-)2-3		U6		17.8591
D7	OA-FLS miR(-)3-1		U6		17.2265
D8	OA-FLS miR(-)3-2		U6		17.3225
D9	OA-FLS miR(-)3-3		U6		16.9524
D10	OA-FLS Exo Control1-1		U6		17.2144
D11	OA-FLS Exo Control1-2		U6		17.2106
D12	OA-FLS Exo Control1-3		U6		16.7479
E1	OA-FLS Exo Control2-1		U6		16.9442
E2	OA-FLS Exo Control2-2		U6		17.2745
E3	OA-FLS Exo Control2-3		U6		16.9897
E4	OA-FLS Exo Control3-1		U6		15.3687
E5	OA-FLS Exo Control3-2		U6		15.2004
E6	OA-FLS Exo Control3-3		U6		15.6961
E7	OA-FLS Exo NC(+)1-1		U6		17.8156
E8	OA-FLS Exo NC(+)1-2		U6		17.3227
E9	OA-FLS Exo NC(+)1-3		U6		17.8244
E10	OA-FLS Exo NC(+)2-1		U6		14.6224
E11	OA-FLS Exo NC(+)2-2		U6		14.6049
E12	OA-FLS Exo NC(+)2-3		U6		14.8466
F1	OA-FLS Exo NC(+)3-1		U6		16.6471
F2	OA-FLS Exo NC(+)3-2		U6		16.8669
F3	OA-FLS Exo NC(+)3-3		U6		16.2497
F4	OA-FLS Exo miR(+)1-1		U6		15.3317
F5	OA-FLS Exo miR(+)1-2		U6		15.3745
F6	OA-FLS Exo miR(+)1-3		U6		14.8403
F7	OA-FLS Exo miR(+)2-1		U6		15.9883
F8	OA-FLS Exo miR(+)2-2		U6		16.2054
F9	OA-FLS Exo miR(+)2-3		U6		15.5235
F10	OA-FLS Exo miR(+)3-1		U6		18.215
F11	OA-FLS Exo miR(+)3-2		U6		18.1586
F12	OA-FLS Exo miR(+)3-3		U6		18.3963
G1	OA-FLS Exo NC(-)1-1		U6		16.5798
G2	OA-FLS Exo NC(-)1-2		U6		16.7963
G3	OA-FLS Exo NC(-)1-3		U6		16.547
G4	OA-FLS Exo NC(-)2-1		U6		17.9542
G5	OA-FLS Exo NC(-)2-2		U6		17.964
G6	OA-FLS Exo NC(-)2-3		U6		17.847
G7	OA-FLS Exo NC(-)3-1		U6		19.1807
G8	OA-FLS Exo NC(-)3-2		U6		18.7759
G9	OA-FLS Exo NC(-)3-3		U6		19.0339
G10	OA-FLS Exo miR(-)1-1		U6		17.2893
G11	OA-FLS Exo miR(-)1-2		U6		17.6027
G12	OA-FLS Exo miR(-)1-3		U6		16.9548
H1	OA-FLS Exo miR(-)2-1		U6		18.7032
H2	OA-FLS Exo miR(-)2-2		U6		19.142
H3	OA-FLS Exo miR(-)2-3		U6		18.474
H4	OA-FLS Exo miR(-)3-1		U6		16.3918
H5	OA-FLS Exo miR(-)3-2		U6		16.4044
H6	OA-FLS Exo miR(-)3-3		U6		16.8589
H7
H8
H9
H10
H11
H12
