# Supplementary material for: Exosomes from osteoarthritic fibroblast-like synoviocytes promote cartilage ferroptosis and damage via delivering microRNA-19b-3p to target SLC7A11 in osteoarthritis
Source: Front Immunol. 2023 Aug 24;14:1181156. doi: 10.3389/fimmu.2023.1181156 (PMC10484587; doi:10.3389/fimmu.2023.1181156)
Supplement: Supplementary file 3 [file DataSheet_2.zip › RT-qPCR/FigS2-miR-19b-3p.xlsx]

## Sheet: Sheet1
Running Parameters:
Stage :	1			Total Cycles :	1
Step1						95.0℃						for	60.0s
Stage :	2			Total Cycles :	40
Step1						95.0℃						for	15.0s
Step2						61.0℃						for	30.0s
Data collection and real_time analysis is:stage2	step	2
Well	Sample Name	Sample Type	Gene	Reportor	Ct
A1	OA-FLS Control1-1		miR-19b		24.9453
A2	OA-FLS Control1-2		miR-19b		24.7204
A3	OA-FLS Control1-3		miR-19b		25.0544
A4	OA-FLS Control2-1		miR-19b		25.2802
A5	OA-FLS Control2-2		miR-19b		24.8501
A6	OA-FLS Control2-3		miR-19b		25.9004
A7	OA-FLS Control3-1		miR-19b		24.3369
A8	OA-FLS Control3-2		miR-19b		24.1808
A9	OA-FLS Control3-3		miR-19b		24.5405
A10	OA-FLS NC(+)1-1		miR-19b		25.4062
A11	OA-FLS NC(+)1-2		miR-19b		24.933
A12	OA-FLS NC(+)1-3		miR-19b		25.8277
B1	OA-FLS NC(+)2-1		miR-19b		28.7623
B2	OA-FLS NC(+)2-2		miR-19b		28.6286
B3	OA-FLS NC(+)2-3		miR-19b		29.0316
B4	OA-FLS NC(+)3-1		miR-19b		22.754
B5	OA-FLS NC(+)3-2		miR-19b		22.4849
B6	OA-FLS NC(+)3-3		miR-19b		22.5991
B7	OA-FLS miR(+)1-1		miR-19b		21.744
B8	OA-FLS miR(+)1-2		miR-19b		21.8156
B9	OA-FLS miR(+)1-3		miR-19b		21.2731
B10	OA-FLS miR(+)2-1		miR-19b		22.3393
B11	OA-FLS miR(+)2-2		miR-19b		22.3646
B12	OA-FLS miR(+)2-3		miR-19b		22.8954
C1	OA-FLS miR(+)3-1		miR-19b		24.463
C2	OA-FLS miR(+)3-2		miR-19b		24.1679
C3	OA-FLS miR(+)3-3		miR-19b		24.92
C4	OA-FLS NC(-)1-1		miR-19b		24.3693
C5	OA-FLS NC(-)1-2		miR-19b		24.5559
C6	OA-FLS NC(-)1-3		miR-19b		24.2347
C7	OA-FLS NC(-)2-1		miR-19b		25.0524
C8	OA-FLS NC(-)2-2		miR-19b		24.7356
C9	OA-FLS NC(-)2-3		miR-19b		25.1676
C10	OA-FLS NC(-)3-1		miR-19b		24.9968
C11	OA-FLS NC(-)3-2		miR-19b		25.5122
C12	OA-FLS NC(-)3-3		miR-19b		24.7682
D1	OA-FLS miR(-)1-1		miR-19b		27.6468
D2	OA-FLS miR(-)1-2		miR-19b		27.5675
D3	OA-FLS miR(-)1-3		miR-19b		27.3808
D4	OA-FLS miR(-)2-1		miR-19b		26.9696
D5	OA-FLS miR(-)2-2		miR-19b		26.7787
D6	OA-FLS miR(-)2-3		miR-19b		27.1549
D7	OA-FLS miR(-)3-1		miR-19b		25.4811
D8	OA-FLS miR(-)3-2		miR-19b		25.5596
D9	OA-FLS miR(-)3-3		miR-19b		25.6158
D10	OA-FLS Exo Control1-1		miR-19b		23.803
D11	OA-FLS Exo Control1-2		miR-19b		24.1935
D12	OA-FLS Exo Control1-3		miR-19b		23.2615
E1	OA-FLS Exo Control2-1		miR-19b		23.2681
E2	OA-FLS Exo Control2-2		miR-19b		23.548
E3	OA-FLS Exo Control2-3		miR-19b		23.6883
E4	OA-FLS Exo Control3-1		miR-19b		22.2535
E5	OA-FLS Exo Control3-2		miR-19b		22.1353
E6	OA-FLS Exo Control3-3		miR-19b		22.3696
E7	OA-FLS Exo NC(+)1-1		miR-19b		24.1944
E8	OA-FLS Exo NC(+)1-2		miR-19b		24.5391
E9	OA-FLS Exo NC(+)1-3		miR-19b		23.9813
E10	OA-FLS Exo NC(+)2-1		miR-19b		21.4694
E11	OA-FLS Exo NC(+)2-2		miR-19b		21.1843
E12	OA-FLS Exo NC(+)2-3		miR-19b		21.9614
F1	OA-FLS Exo NC(+)3-1		miR-19b		23.2673
F2	OA-FLS Exo NC(+)3-2		miR-19b		23.7335
F3	OA-FLS Exo NC(+)3-3		miR-19b		23.1158
F4	OA-FLS Exo miR(+)1-1		miR-19b		19.6528
F5	OA-FLS Exo miR(+)1-2		miR-19b		19.7172
F6	OA-FLS Exo miR(+)1-3		miR-19b		19.1931
F7	OA-FLS Exo miR(+)2-1		miR-19b		20.5328
F8	OA-FLS Exo miR(+)2-2		miR-19b		20.4797
F9	OA-FLS Exo miR(+)2-3		miR-19b		20.5275
F10	OA-FLS Exo miR(+)3-1		miR-19b		22.599
F11	OA-FLS Exo miR(+)3-2		miR-19b		22.8508
F12	OA-FLS Exo miR(+)3-3		miR-19b		22.9146
G1	OA-FLS Exo NC(-)1-1		miR-19b		22.9238
G2	OA-FLS Exo NC(-)1-2		miR-19b		23.1287
G3	OA-FLS Exo NC(-)1-3		miR-19b		23.3134
G4	OA-FLS Exo NC(-)2-1		miR-19b		24.6918
G5	OA-FLS Exo NC(-)2-2		miR-19b		24.3539
G6	OA-FLS Exo NC(-)2-3		miR-19b		24.5118
G7	OA-FLS Exo NC(-)3-1		miR-19b		25.822
G8	OA-FLS Exo NC(-)3-2		miR-19b		26.0656
G9	OA-FLS Exo NC(-)3-3		miR-19b		25.5963
G10	OA-FLS Exo miR(-)1-1		miR-19b		25.2772
G11	OA-FLS Exo miR(-)1-2		miR-19b		25.3702
G12	OA-FLS Exo miR(-)1-3		miR-19b		25.1433
H1	OA-FLS Exo miR(-)2-1		miR-19b		26.8012
H2	OA-FLS Exo miR(-)2-2		miR-19b		27.5965
H3	OA-FLS Exo miR(-)2-3		miR-19b		26.805
H4	OA-FLS Exo miR(-)3-1		miR-19b		24.8643
H5	OA-FLS Exo miR(-)3-2		miR-19b		25.1195
H6	OA-FLS Exo miR(-)3-3		miR-19b		24.0597
H7
H8
H9
H10
H11
H12
