# Supplementary material for: Exosomes from osteoarthritic fibroblast-like synoviocytes promote cartilage ferroptosis and damage via delivering microRNA-19b-3p to target SLC7A11 in osteoarthritis
Source: Front Immunol. 2023 Aug 24;14:1181156. doi: 10.3389/fimmu.2023.1181156 (PMC10484587; doi:10.3389/fimmu.2023.1181156)
Supplement: Supplementary file 3 [file DataSheet_2.zip › RT-qPCR/FigS4-U6.xlsx]

## Sheet: Sheet1
Running Parameters:
Stage :	1			Total Cycles :	1
Step1						95.0℃						for	60.0s
Stage :	2			Total Cycles :	40
Step1						95.0℃						for	15.0s
Step2						61.0℃						for	30.0s
Data collection and real_time analysis is:stage2	step	2
Well	Sample Name	Sample Type	Gene	Reportor	Ct
A1	OA-rats FLS Control1-1		U6		18.8808
A2	OA-rats FLS Control1-2		U6		18.9769
A3	OA-rats FLS Control1-3		U6		18.4413
A4	OA-rats FLS Control2-1		U6		19.2088
A5	OA-rats FLS Control2-2		U6		19.5679
A6	OA-rats FLS Control2-3		U6		18.8838
A7	OA-rats FLS Control3-1		U6		19.8998
A8	OA-rats FLS Control3-2		U6		19.9852
A9	OA-rats FLS Control3-3		U6		20.2449
A10	OA-rats FLS NC(-)1-1		U6		17.9861
A11	OA-rats FLS NC(-)1-2		U6		17.7283
A12	OA-rats FLS NC(-)1-3		U6		17.88
B1	OA-rats FLS NC(-)2-1		U6		20.7933
B2	OA-rats FLS NC(-)2-2		U6		20.5154
B3	OA-rats FLS NC(-)2-3		U6		21.16
B4	OA-rats FLS NC(-)3-1		U6		15.6268
B5	OA-rats FLS NC(-)3-2		U6		15.3455
B6	OA-rats FLS NC(-)3-3		U6		15.5415
B7	OA-rats FLS miR(-)1-1		U6		19.7021
B8	OA-rats FLS miR(-)1-2		U6		19.7988
B9	OA-rats FLS miR(-)1-3		U6		19.667
B10	OA-rats FLS miR(-)2-1		U6		16.4359
B11	OA-rats FLS miR(-)2-2		U6		16.6025
B12	OA-rats FLS miR(-)2-3		U6		16.4917
C1	OA-rats FLS miR(-)3-1		U6		20.1354
C2	OA-rats FLS miR(-)3-2		U6		20.1334
C3	OA-rats FLS miR(-)3-3		U6		19.8195
C4	OA-rats FLS Exo Control1-1		U6		17.8623
C5	OA-rats FLS Exo Control1-2		U6		17.6772
C6	OA-rats FLS Exo Control1-3		U6		18.1558
C7	OA-rats FLS Exo Control2-1		U6		20.469
C8	OA-rats FLS Exo Control2-2		U6		20.3103
C9	OA-rats FLS Exo Control2-3		U6		20.5571
C10	OA-rats FLS Exo Control3-1		U6		18.7951
C11	OA-rats FLS Exo Control3-2		U6		18.9859
C12	OA-rats FLS Exo Control3-3		U6		18.4469
D1	OA-rats FLS Exo NC(-)1-1		U6		18.4187
D2	OA-rats FLS Exo NC(-)1-2		U6		18.3256
D3	OA-rats FLS Exo NC(-)1-3		U6		18.4538
D4	OA-rats FLS Exo NC(-)2-1		U6		15.3731
D5	OA-rats FLS Exo NC(-)2-2		U6		15.5288
D6	OA-rats FLS Exo NC(-)2-3		U6		15.4137
D7	OA-rats FLS Exo NC(-)3-1		U6		19.5687
D8	OA-rats FLS Exo NC(-)3-2		U6		19.2026
D9	OA-rats FLS Exo NC(-)3-3		U6		19.492
D10	OA-rats FLS Exo miR(-)1-1		U6		20.7095
D11	OA-rats FLS Exo miR(-)1-2		U6		20.834
D12	OA-rats FLS Exo miR(-)1-3		U6		20.5093
E1	OA-rats FLS Exo miR(-)2-1		U6		17.4054
E2	OA-rats FLS Exo miR(-)2-2		U6		17.215
E3	OA-rats FLS Exo miR(-)2-3		U6		17.9322
E4	OA-rats FLS Exo miR(-)3-1		U6		19.5411
E5	OA-rats FLS Exo miR(-)3-2		U6		19.6889
E6	OA-rats FLS Exo miR(-)3-3		U6		19.3546
E7
E8
E9
E10
E11
E12
F1
F2
F3
F4
F5
F6
F7
F8
F9
F10
F11
F12
G1
G2
G3
G4
G5
G6
G7
G8
G9
G10
G11
G12
H1
H2
H3
H4
H5
H6
H7
H8
H9
H10
H11
H12
