# Supplementary material for: Exosomes from osteoarthritic fibroblast-like synoviocytes promote cartilage ferroptosis and damage via delivering microRNA-19b-3p to target SLC7A11 in osteoarthritis
Source: Front Immunol. 2023 Aug 24;14:1181156. doi: 10.3389/fimmu.2023.1181156 (PMC10484587; doi:10.3389/fimmu.2023.1181156)
Supplement: Supplementary file 3 [file DataSheet_2.zip › RT-qPCR/FigS4-miR-19b-3p.xlsx]

## Sheet: Sheet1
Running Parameters:
Stage :	1			Total Cycles :	1
Step1						95.0℃						for	60.0s
Stage :	2			Total Cycles :	40
Step1						95.0℃						for	15.0s
Step2						61.0℃						for	30.0s
Data collection and real_time analysis is:stage2	step	2
Well	Sample Name	Sample Type	Gene	Reportor	Ct
A1	OA-rats FLS Control1-1		miR-19b		26.3798
A2	OA-rats FLS Control1-2		miR-19b		26.5583
A3	OA-rats FLS Control1-3		miR-19b		26.1649
A4	OA-rats FLS Control2-1		miR-19b		26.8099
A5	OA-rats FLS Control2-2		miR-19b		26.5068
A6	OA-rats FLS Control2-3		miR-19b		26.7749
A7	OA-rats FLS Control3-1		miR-19b		27.8578
A8	OA-rats FLS Control3-2		miR-19b		27.5953
A9	OA-rats FLS Control3-3		miR-19b		27.7948
A10	OA-rats FLS NC(-)1-1		miR-19b		25.275
A11	OA-rats FLS NC(-)1-2		miR-19b		25.5877
A12	OA-rats FLS NC(-)1-3		miR-19b		25.5793
B1	OA-rats FLS NC(-)2-1		miR-19b		28.3793
B2	OA-rats FLS NC(-)2-2		miR-19b		28.3502
B3	OA-rats FLS NC(-)2-3		miR-19b		27.9384
B4	OA-rats FLS NC(-)3-1		miR-19b		23.3963
B5	OA-rats FLS NC(-)3-2		miR-19b		23.1542
B6	OA-rats FLS NC(-)3-3		miR-19b		22.9441
B7	OA-rats FLS miR(-)1-1		miR-19b		30.2831
B8	OA-rats FLS miR(-)1-2		miR-19b		30.0456
B9	OA-rats FLS miR(-)1-3		miR-19b		29.8541
B10	OA-rats FLS miR(-)2-1		miR-19b		26.9785
B11	OA-rats FLS miR(-)2-2		miR-19b		26.9985
B12	OA-rats FLS miR(-)2-3		miR-19b		27.1874
C1	OA-rats FLS miR(-)3-1		miR-19b		29.4281
C2	OA-rats FLS miR(-)3-2		miR-19b		29.2036
C3	OA-rats FLS miR(-)3-3		miR-19b		30.4372
C4	OA-rats FLS Exo Control1-1		miR-19b		24.3012
C5	OA-rats FLS Exo Control1-2		miR-19b		24.5409
C6	OA-rats FLS Exo Control1-3		miR-19b		24.4581
C7	OA-rats FLS Exo Control2-1		miR-19b		27.4022
C8	OA-rats FLS Exo Control2-2		miR-19b		26.9037
C9	OA-rats FLS Exo Control2-3		miR-19b		27.1399
C10	OA-rats FLS Exo Control3-1		miR-19b		25.3032
C11	OA-rats FLS Exo Control3-2		miR-19b		25.3012
C12	OA-rats FLS Exo Control3-3		miR-19b		24.7768
D1	OA-rats FLS Exo NC(-)1-1		miR-19b		24.9715
D2	OA-rats FLS Exo NC(-)1-2		miR-19b		24.6605
D3	OA-rats FLS Exo NC(-)1-3		miR-19b		25.5319
D4	OA-rats FLS Exo NC(-)2-1		miR-19b		21.9223
D5	OA-rats FLS Exo NC(-)2-2		miR-19b		22.0833
D6	OA-rats FLS Exo NC(-)2-3		miR-19b		22.229
D7	OA-rats FLS Exo NC(-)3-1		miR-19b		25.7272
D8	OA-rats FLS Exo NC(-)3-2		miR-19b		26.0909
D9	OA-rats FLS Exo NC(-)3-3		miR-19b		25.6773
D10	OA-rats FLS Exo miR(-)1-1		miR-19b		29.0463
D11	OA-rats FLS Exo miR(-)1-2		miR-19b		29.0659
D12	OA-rats FLS Exo miR(-)1-3		miR-19b		29.7223
E1	OA-rats FLS Exo miR(-)2-1		miR-19b		25.9007
E2	OA-rats FLS Exo miR(-)2-2		miR-19b		25.7596
E3	OA-rats FLS Exo miR(-)2-3		miR-19b		25.4289
E4	OA-rats FLS Exo miR(-)3-1		miR-19b		27.4179
E5	OA-rats FLS Exo miR(-)3-2		miR-19b		27.1998
E6	OA-rats FLS Exo miR(-)3-3		miR-19b		27.9937
E7
E8
E9
E10
E11
E12
F1
F2
F3
F4
F5
F6
F7
F8
F9
F10
F11
F12
G1
G2
G3
G4
G5
G6
G7
G8
G9
G10
G11
G12
H1
H2
H3
H4
H5
H6
H7
H8
H9
H10
H11
H12
