# Supplementary material for: Exosomes from osteoarthritic fibroblast-like synoviocytes promote cartilage ferroptosis and damage via delivering microRNA-19b-3p to target SLC7A11 in osteoarthritis
Source: Front Immunol. 2023 Aug 24;14:1181156. doi: 10.3389/fimmu.2023.1181156 (PMC10484587; doi:10.3389/fimmu.2023.1181156)
Supplement: Supplementary file 4 [file DataSheet_3.zip]

Archive with 98 entries (74 files):
- Statistics and figures.pzfx
- WB/
- WB/Cartilage/
- WB/Cartilage/ACSL4/
- WB/Cartilage/ACSL4/ACSL4-1.jpg
- WB/Cartilage/ACSL4/ACSL4-1╘¡═╝.jpg
- WB/Cartilage/ACSL4/ACSL4-2.jpg
- WB/Cartilage/ACSL4/ACSL4-2╘¡═╝.jpg
- WB/Cartilage/GPX4/
- WB/Cartilage/GPX4/GPX4-1.jpg
- WB/Cartilage/GPX4/GPX4-1╘¡═╝.jpg
- WB/Cartilage/GPX4/GPX4-2.jpg
- WB/Cartilage/GPX4/GPX4-2╘¡═╝.jpg
- WB/Cartilage/SLC7A11/
- WB/Cartilage/SLC7A11/SLC7A11-1.jpg
- WB/Cartilage/SLC7A11/SLC7A11-1╘¡═╝.jpg
- WB/Cartilage/SLC7A11/SLC7A11-2.jpg
- WB/Cartilage/SLC7A11/SLC7A11-2╘¡═╝.jpg
- WB/Cartilage/a┬-actin/
- WB/Cartilage/a┬-actin/a┬-actin-1.jpg
- WB/Cartilage/a┬-actin/a┬-actin-1╘¡═╝.jpg
- WB/Cartilage/a┬-actin/a┬-actin-2.jpg
- WB/Cartilage/a┬-actin/a┬-actin-2╘¡═╝.jpg
- WB/Cell experiments/
- WB/Cell experiments/ACSL4/
- WB/Cell experiments/ACSL4/1/
- WB/Cell experiments/ACSL4/1/Fig2+Fig3.jpg
- WB/Cell experiments/ACSL4/1/Fig2+Fig3╘¡═╝.jpg
- WB/Cell experiments/ACSL4/1/Fig4+Fig5.jpg
- WB/Cell experiments/ACSL4/1/Fig4+Fig5╘¡═╝.jpg
- WB/Cell experiments/ACSL4/2/
- WB/Cell experiments/ACSL4/2/Fig2+Fig3.jpg
- WB/Cell experiments/ACSL4/2/Fig2+Fig3╘¡═╝.jpg
- WB/Cell experiments/ACSL4/2/Fig4+Fig5.jpg
- WB/Cell experiments/ACSL4/2/Fig4+Fig5╘¡═╝.jpg
- WB/Cell experiments/ACSL4/3/
- WB/Cell experiments/ACSL4/3/Fig2+Fig3.jpg
- WB/Cell experiments/ACSL4/3/Fig2+Fig3╘¡═╝.jpg
- WB/Cell experiments/ACSL4/3/Fig4+Fig5.jpg
- WB/Cell experiments/ACSL4/3/Fig4+Fig5╘¡═╝.jpg
- WB/Cell experiments/GPX4/
- WB/Cell experiments/GPX4/1/
- WB/Cell experiments/GPX4/1/Fig2+Fig3.jpg
- WB/Cell experiments/GPX4/1/Fig2+Fig3╘¡═╝.jpg
- WB/Cell experiments/GPX4/1/Fig4+Fig5.jpg
- WB/Cell experiments/GPX4/1/Fig4+Fig5╘¡═╝.jpg
- WB/Cell experiments/GPX4/2/
- WB/Cell experiments/GPX4/2/Fig2+Fig3.jpg
- WB/Cell experiments/GPX4/2/Fig2+Fig3╘¡═╝.jpg
- WB/Cell experiments/GPX4/2/Fig4+Fig5.jpg
- WB/Cell experiments/GPX4/2/Fig4+Fig5╘¡═╝.jpg
- WB/Cell experiments/GPX4/3/
- WB/Cell experiments/GPX4/3/Fig2+Fig3.jpg
- WB/Cell experiments/GPX4/3/Fig2+Fig3╘¡═╝.jpg
- WB/Cell experiments/GPX4/3/Fig4+Fig5.jpg
- WB/Cell experiments/GPX4/3/Fig4+Fig5╘¡═╝.jgp
- WB/Cell experiments/SLC7A11/
- WB/Cell experiments/SLC7A11/1/
- WB/Cell experiments/SLC7A11/1/Fig2+Fig3.jpg
- WB/Cell experiments/SLC7A11/1/Fig2+Fig3╘¡═╝.jpg
- WB/Cell experiments/SLC7A11/1/Fig4+Fig5.jpg
- WB/Cell experiments/SLC7A11/1/Fig4+Fig5╘¡═╝.jpg
- WB/Cell experiments/SLC7A11/2/
- WB/Cell experiments/SLC7A11/2/Fig2+Fig3.jpg
- WB/Cell experiments/SLC7A11/2/Fig2+Fig3╘¡═╝.jpg
- WB/Cell experiments/SLC7A11/2/Fig4+Fig5.jpg
- WB/Cell experiments/SLC7A11/2/Fig4+Fig5╘¡═╝.jpg
- WB/Cell experiments/SLC7A11/3/
- WB/Cell experiments/SLC7A11/3/Fig2+Fig3.jpg
- WB/Cell experiments/SLC7A11/3/Fig2+Fig3╘¡═╝.jpg
- WB/Cell experiments/SLC7A11/3/Fig4+Fig5.jpg
- WB/Cell experiments/SLC7A11/3/Fig4+Fig5╘¡═╝.jpg
- WB/Cell experiments/a┬-actin/
- WB/Cell experiments/a┬-actin/1/
- WB/Cell experiments/a┬-actin/1/Fig2+Fig3.jpg
- WB/Cell experiments/a┬-actin/1/Fig2+Fig3╘¡═╝.jpg
- WB/Cell experiments/a┬-actin/1/Fig4+Fig5.jpg
- WB/Cell experiments/a┬-actin/1/Fig4+Fig5╘¡═╝.jpg
- WB/Cell experiments/a┬-actin/2/
- WB/Cell experiments/a┬-actin/2/Fig2+Fig3.jpg
- WB/Cell experiments/a┬-actin/2/Fig2+Fig3╘¡═╝.jpg
- WB/Cell experiments/a┬-actin/2/Fig4+Fig5.jpg
- WB/Cell experiments/a┬-actin/2/Fig4+Fig5╘¡═╝.jpg
- WB/Cell experiments/a┬-actin/3/
- WB/Cell experiments/a┬-actin/3/Fig2+Fig3.jpg
- WB/Cell experiments/a┬-actin/3/Fig2+Fig3╘¡═╝.jpg
- WB/Cell experiments/a┬-actin/3/Fig4+Fig5.jpg
- WB/Cell experiments/a┬-actin/3/Fig4+Fig5╘¡═╝.jpg
- WB/Exosomes/
- WB/Exosomes/CD63.jpg
- WB/Exosomes/CD63╘¡═╝.jpg
- WB/Exosomes/CD81.jpg
- WB/Exosomes/CD81╘¡═╝.jpg
- WB/Exosomes/CD9.jpg
- WB/Exosomes/CD9╘¡═╝.jpg
- WB/Exosomes/TSG101.jpg
- WB/Exosomes/TSG101╘¡═╝.jpg
- WB/Noteú║full scan is provided in the files.txt
