# Supplementary material for: Exosomes from osteoarthritic fibroblast-like synoviocytes promote cartilage ferroptosis and damage via delivering microRNA-19b-3p to target SLC7A11 in osteoarthritis
Source: Front Immunol. 2023 Aug 24;14:1181156. doi: 10.3389/fimmu.2023.1181156 (PMC10484587; doi:10.3389/fimmu.2023.1181156)
Supplement: Supplementary file 5 [file DataSheet_4.zip]

Archive with 53 entries (37 files):
- FIG2/IL-1a┬/
- FIG2/IL-1a┬/1/
- FIG2/IL-1a┬/1/merge.jpg
- FIG2/IL-1a┬/1/mono.jpg
- FIG2/IL-1a┬/1/poly.jpg
- FIG2/IL-1a┬/2/
- FIG2/IL-1a┬/2/merge.jpg
- FIG2/IL-1a┬/2/mono.jpg
- FIG2/IL-1a┬/2/poly.jpg
- FIG2/IL-1a┬/3/
- FIG2/IL-1a┬/3/merge.jpg
- FIG2/IL-1a┬/3/mono.jpg
- FIG2/IL-1a┬/3/poly.jpg
- FIG2/IL-1a┬+Exo/
- FIG2/IL-1a┬+Exo/1/
- FIG2/IL-1a┬+Exo/1/merge.jpg
- FIG2/IL-1a┬+Exo/1/mono.jpg
- FIG2/IL-1a┬+Exo/1/poly.jpg
- FIG2/IL-1a┬+Exo/2/
- FIG2/IL-1a┬+Exo/2/merge.jpg
- FIG2/IL-1a┬+Exo/2/mono.jpg
- FIG2/IL-1a┬+Exo/2/poly.jpg
- FIG2/IL-1a┬+Exo/3/
- FIG2/IL-1a┬+Exo/3/merge.jpg
- FIG2/IL-1a┬+Exo/3/mono.jpg
- FIG2/IL-1a┬+Exo/3/poly.jpg
- FIG2/IL-1a┬+Exo+Fer-1/
- FIG2/IL-1a┬+Exo+Fer-1/1/
- FIG2/IL-1a┬+Exo+Fer-1/1/merge.jpg
- FIG2/IL-1a┬+Exo+Fer-1/1/mono.jpg
- FIG2/IL-1a┬+Exo+Fer-1/1/poly.jpg
- FIG2/IL-1a┬+Exo+Fer-1/2/
- FIG2/IL-1a┬+Exo+Fer-1/2/merge.jpg
- FIG2/IL-1a┬+Exo+Fer-1/2/mono.jpg
- FIG2/IL-1a┬+Exo+Fer-1/2/poly.jpg
- FIG2/IL-1a┬+Exo+Fer-1/3/
- FIG2/IL-1a┬+Exo+Fer-1/3/merge.jpg
- FIG2/IL-1a┬+Exo+Fer-1/3/mono.jpg
- FIG2/IL-1a┬+Exo+Fer-1/3/poly.jpg
- FIG2/Normal/
- FIG2/Normal/1/
- FIG2/Normal/1/merge.jpg
- FIG2/Normal/1/mono.jpg
- FIG2/Normal/1/poly.jpg
- FIG2/Normal/2/
- FIG2/Normal/2/merge.jpg
- FIG2/Normal/2/mono.jpg
- FIG2/Normal/2/poly.jpg
- FIG2/Normal/3/
- FIG2/Normal/3/merge.jpg
- FIG2/Normal/3/mono.jpg
- FIG2/Normal/3/poly.jpg
- FIG2/Noteú║n=3 in each group&well.txt
