# Supplementary material for: Exosomes from osteoarthritic fibroblast-like synoviocytes promote cartilage ferroptosis and damage via delivering microRNA-19b-3p to target SLC7A11 in osteoarthritis
Source: Front Immunol. 2023 Aug 24;14:1181156. doi: 10.3389/fimmu.2023.1181156 (PMC10484587; doi:10.3389/fimmu.2023.1181156)
Supplement: Supplementary file 6 [file DataSheet_5.zip]

Archive with 66 entries (46 files):
- FIG4/Control/
- FIG4/Control/1/
- FIG4/Control/1/merge.jpg
- FIG4/Control/1/mono.jpg
- FIG4/Control/1/poly.jpg
- FIG4/Control/2/
- FIG4/Control/2/merge.jpg
- FIG4/Control/2/mono.jpg
- FIG4/Control/2/poly.jpg
- FIG4/Control/3/
- FIG4/Control/3/merge.jpg
- FIG4/Control/3/mono.jpg
- FIG4/Control/3/poly.jpg
- FIG4/miR(-)/
- FIG4/miR(-)/1/
- FIG4/miR(-)/1/merge.jpg
- FIG4/miR(-)/1/mono.jpg
- FIG4/miR(-)/1/poly.jpg
- FIG4/miR(-)/2/
- FIG4/miR(-)/2/merge.jpg
- FIG4/miR(-)/2/mono.jpg
- FIG4/miR(-)/2/poly.jpg
- FIG4/miR(-)/3/
- FIG4/miR(-)/3/merge.jpg
- FIG4/miR(-)/3/mono.jpg
- FIG4/miR(-)/3/poly.jpg
- FIG4/miR(+)/
- FIG4/miR(+)/1/
- FIG4/miR(+)/1/merge.jpg
- FIG4/miR(+)/1/mono.jpg
- FIG4/miR(+)/1/poly.jpg
- FIG4/miR(+)/2/
- FIG4/miR(+)/2/merge.jpg
- FIG4/miR(+)/2/mono.jpg
- FIG4/miR(+)/2/poly.jpg
- FIG4/miR(+)/3/
- FIG4/miR(+)/3/merge.jpg
- FIG4/miR(+)/3/mono.jpg
- FIG4/miR(+)/3/poly.jpg
- FIG4/NC(-)/
- FIG4/NC(-)/1/
- FIG4/NC(-)/1/merge.jpg
- FIG4/NC(-)/1/mono.jpg
- FIG4/NC(-)/1/poly.jpg
- FIG4/NC(-)/2/
- FIG4/NC(-)/2/merge.jpg
- FIG4/NC(-)/2/mono.jpg
- FIG4/NC(-)/2/ploy.jpg
- FIG4/NC(-)/3/
- FIG4/NC(-)/3/merge.jpg
- FIG4/NC(-)/3/mono.jpg
- FIG4/NC(-)/3/poly.jpg
- FIG4/NC(+)/
- FIG4/NC(+)/1/
- FIG4/NC(+)/1/merge.jpg
- FIG4/NC(+)/1/mono.jpg
- FIG4/NC(+)/1/poly.jpg
- FIG4/NC(+)/2/
- FIG4/NC(+)/2/merge.jpg
- FIG4/NC(+)/2/mono.jpg
- FIG4/NC(+)/2/poly.jpg
- FIG4/NC(+)/3/
- FIG4/NC(+)/3/merge.jpg
- FIG4/NC(+)/3/mono.jpg
- FIG4/NC(+)/3/poly.jpg
- FIG4/Noteú║n=3 in each group&well.txt
