# Supplementary material for: Exosomes from osteoarthritic fibroblast-like synoviocytes promote cartilage ferroptosis and damage via delivering microRNA-19b-3p to target SLC7A11 in osteoarthritis
Source: Front Immunol. 2023 Aug 24;14:1181156. doi: 10.3389/fimmu.2023.1181156 (PMC10484587; doi:10.3389/fimmu.2023.1181156)
Supplement: Supplementary file 7 [file DataSheet_6.zip]

Archive with 66 entries (46 files):
- FIG5/Control/
- FIG5/Control/1/
- FIG5/Control/1/merge.jpg
- FIG5/Control/1/mono.jpg
- FIG5/Control/1/poly.jpg
- FIG5/Control/2/
- FIG5/Control/2/merge.jpg
- FIG5/Control/2/mono.jpg
- FIG5/Control/2/poly.jpg
- FIG5/Control/3/
- FIG5/Control/3/merge.jpg
- FIG5/Control/3/mono.jpg
- FIG5/Control/3/poly.jpg
- FIG5/miR(+)/
- FIG5/miR(+)/1/
- FIG5/miR(+)/1/merge.jpg
- FIG5/miR(+)/1/mono.jpg
- FIG5/miR(+)/1/poly.jpg
- FIG5/miR(+)/2/
- FIG5/miR(+)/2/merge.jpg
- FIG5/miR(+)/2/mono.jpg
- FIG5/miR(+)/2/poly.jpg
- FIG5/miR(+)/3/
- FIG5/miR(+)/3/merge.jpg
- FIG5/miR(+)/3/mono.jpg
- FIG5/miR(+)/3/poly.jpg
- FIG5/miR(+)+SLC7A11(+)/
- FIG5/miR(+)+SLC7A11(+)/1/
- FIG5/miR(+)+SLC7A11(+)/1/merge.jpg
- FIG5/miR(+)+SLC7A11(+)/1/mono.jpg
- FIG5/miR(+)+SLC7A11(+)/1/poly.jpg
- FIG5/miR(+)+SLC7A11(+)/2/
- FIG5/miR(+)+SLC7A11(+)/2/merge.jpg
- FIG5/miR(+)+SLC7A11(+)/2/mono.jpg
- FIG5/miR(+)+SLC7A11(+)/2/poly.jpg
- FIG5/miR(+)+SLC7A11(+)/3/
- FIG5/miR(+)+SLC7A11(+)/3/merge.jpg
- FIG5/miR(+)+SLC7A11(+)/3/mono.jpg
- FIG5/miR(+)+SLC7A11(+)/3/poly.jpg
- FIG5/NC/
- FIG5/NC/1/
- FIG5/NC/1/merge.jpg
- FIG5/NC/1/mono.jpg
- FIG5/NC/1/poly.jpg
- FIG5/NC/2/
- FIG5/NC/2/merge.jpg
- FIG5/NC/2/mono.jpg
- FIG5/NC/2/poly.jpg
- FIG5/NC/3/
- FIG5/NC/3/merge.jpg
- FIG5/NC/3/mono.jpg
- FIG5/NC/3/poly.jpg
- FIG5/Noteú║n=3 in each group&well.txt
- FIG5/SLC7A11(+)/
- FIG5/SLC7A11(+)/1/
- FIG5/SLC7A11(+)/1/merge.jpg
- FIG5/SLC7A11(+)/1/mono.jpg
- FIG5/SLC7A11(+)/1/poly.jpg
- FIG5/SLC7A11(+)/2/
- FIG5/SLC7A11(+)/2/merge.jpg
- FIG5/SLC7A11(+)/2/mono.jpg
- FIG5/SLC7A11(+)/2/poly.jpg
- FIG5/SLC7A11(+)/3/
- FIG5/SLC7A11(+)/3/merge.jpg
- FIG5/SLC7A11(+)/3/mono.jpg
- FIG5/SLC7A11(+)/3/poly.jpg
