# Supplementary material for: Exosomes from osteoarthritic fibroblast-like synoviocytes promote cartilage ferroptosis and damage via delivering microRNA-19b-3p to target SLC7A11 in osteoarthritis
Source: Front Immunol. 2023 Aug 24;14:1181156. doi: 10.3389/fimmu.2023.1181156 (PMC10484587; doi:10.3389/fimmu.2023.1181156)
Supplement: Supplementary file 8 [file DataSheet_7.zip]

Archive with 72 entries (62 files):
- ACSL4/Exo/
- ACSL4/Exo/1.jpg
- ACSL4/Exo/2.jpg
- ACSL4/Exo/3.jpg
- ACSL4/Exo/4.jpg
- ACSL4/Exo/5.jpg
- ACSL4/Exo/6.jpg
- ACSL4/Exo+Fer-1/
- ACSL4/Exo+Fer-1/1.jpg
- ACSL4/Exo+Fer-1/2.jpg
- ACSL4/Exo+Fer-1/3.jpg
- ACSL4/Exo+Fer-1/4.jpg
- ACSL4/Exo+Fer-1/5.jpg
- ACSL4/Exo+Fer-1/6.jpg
- ACSL4/miR(-) Exo/
- ACSL4/miR(-) Exo/1.jpg
- ACSL4/miR(-) Exo/2.jpg
- ACSL4/miR(-) Exo/3.jpg
- ACSL4/miR(-) Exo/4.jpg
- ACSL4/miR(-) Exo/5.jpg
- ACSL4/miR(-) Exo/6.jpg
- ACSL4/Model/
- ACSL4/Model/1.jpg
- ACSL4/Model/2.jpg
- ACSL4/Model/3.jpg
- ACSL4/Model/4.jpg
- ACSL4/Model/5.jpg
- ACSL4/Model/6.jpg
- ACSL4/Noteú║n=6 in each group&file.txt
- ACSL4/Sham/
- ACSL4/Sham/1.jpg
- ACSL4/Sham/2.jpg
- ACSL4/Sham/3.jpg
- ACSL4/Sham/4.jpg
- ACSL4/Sham/5.jpg
- ACSL4/Sham/6.jpg
- COL2/Exo/
- COL2/Exo/1.jpg
- COL2/Exo/2.jpg
- COL2/Exo/3.jpg
- COL2/Exo/4.jpg
- COL2/Exo/5.jpg
- COL2/Exo/6.jpg
- COL2/Exo+Fer-1/
- COL2/Exo+Fer-1/1.jpg
- COL2/Exo+Fer-1/2.jpg
- COL2/Exo+Fer-1/3.jpg
- COL2/Exo+Fer-1/4.jpg
- COL2/Exo+Fer-1/5.jpg
- COL2/Exo+Fer-1/6.jpg
- COL2/miR(-) Exo/
- COL2/miR(-) Exo/1.jpg
- COL2/miR(-) Exo/2.jpg
- COL2/miR(-) Exo/3.jpg
- COL2/miR(-) Exo/4.jpg
- COL2/miR(-) Exo/5.jpg
- COL2/miR(-) Exo/6.jpg
- COL2/Model/
- COL2/Model/1.jpg
- COL2/Model/2.jpg
- COL2/Model/3.jpg
- COL2/Model/4.jpg
- COL2/Model/5.jpg
- COL2/Model/6.jpg
- COL2/Noteú║n=6 in each group&file.txt
- COL2/Sham/
- COL2/Sham/1.jpg
- COL2/Sham/2.jpg
- COL2/Sham/3.jpg
- COL2/Sham/4.jpg
- COL2/Sham/5.jpg
- COL2/Sham/6.jpg
