# Supplementary material for: Exosomes from osteoarthritic fibroblast-like synoviocytes promote cartilage ferroptosis and damage via delivering microRNA-19b-3p to target SLC7A11 in osteoarthritis
Source: Front Immunol. 2023 Aug 24;14:1181156. doi: 10.3389/fimmu.2023.1181156 (PMC10484587; doi:10.3389/fimmu.2023.1181156)
Supplement: Supplementary file 10 [file DataSheet_9.zip]

Archive with 36 entries (31 files):
- SLC7A11/Exo/
- SLC7A11/Exo/1.jpg
- SLC7A11/Exo/2.jpg
- SLC7A11/Exo/3.jpg
- SLC7A11/Exo/4.jpg
- SLC7A11/Exo/5.jpg
- SLC7A11/Exo/6.jpg
- SLC7A11/Exo+Fer-1/
- SLC7A11/Exo+Fer-1/1.jpg
- SLC7A11/Exo+Fer-1/2.jpg
- SLC7A11/Exo+Fer-1/3.jpg
- SLC7A11/Exo+Fer-1/4.jpg
- SLC7A11/Exo+Fer-1/5.jpg
- SLC7A11/Exo+Fer-1/6.jpg
- SLC7A11/miR(-) Exo/
- SLC7A11/miR(-) Exo/1.jpg
- SLC7A11/miR(-) Exo/2.jpg
- SLC7A11/miR(-) Exo/3.jpg
- SLC7A11/miR(-) Exo/4.jpg
- SLC7A11/miR(-) Exo/5.jpg
- SLC7A11/miR(-) Exo/6.jpg
- SLC7A11/Model/
- SLC7A11/Model/1.jpg
- SLC7A11/Model/2.jpg
- SLC7A11/Model/3.jpg
- SLC7A11/Model/4.jpg
- SLC7A11/Model/5.jpg
- SLC7A11/Model/6.jpg
- SLC7A11/Noteú║n=6 in each group&file.txt
- SLC7A11/Sham/
- SLC7A11/Sham/1.jpg
- SLC7A11/Sham/2.jpg
- SLC7A11/Sham/3.jpg
- SLC7A11/Sham/4.jpg
- SLC7A11/Sham/5.jpg
- SLC7A11/Sham/6.jpg
